# Supplementary material for: Identification of a dual orange/far-red and blue light photoreceptor from an oceanic green picoplankton
Source: Nat Commun. 2021 Jun 16;12:3593. doi: 10.1038/s41467-021-23741-5 (PMC8209157; doi:10.1038/s41467-021-23741-5)
Supplement: Supplementary file 4 — Source Data [file 41467_2021_23741_MOESM4_ESM.xlsx]

## Sheet: Figure 3b
Source data for figure 3b

## Sheet: Figure 5b
Source data of figure 5b. Normalized expression values of DEGs and their fold-change.
			Normalized expression value (+DCMU)
			Dark	Blule	Orange	Far-red	Blue/Orange	Blue/Far-red	Orange/Far-red
OBF	PP01G1440	hypothetical protein	200.23	536.86	365.41	408.27	1.4692	1.31496	0.89502
OBF	PP01G1450	hypothetical protein	114.53	523.43	244.69	489.58	2.13916	1.06914	0.499796
OBF	PP01G1960	Eukaryotic elongation factor 2 kinase;Ontology_term=GO_function: GO:0004674 - protein serine/threonine kinase activity [Evidence IEA],GO_function: GO:0005524 - ATP binding [Evidence IEA],GO_process: GO:0006468 - protein phosphorylation [Evidence IEA]	268.42	864.09	548.77	625.87	1.57459	1.38062	0.876811
OBF	PP01G4690	hypothetical protein	63.54	191.93	134.51	202.13	1.42688	0.949537	0.665463
OBF	PP02G2720	hypothetical protein;Ontology_term=GO_function: GO:0003824 - catalytic activity [Evidence IEA],GO_function: GO:0017150 - tRNA dihydrouridine synthase activity [Evidence IEA],GO_function: GO:0050660 - flavin adenine dinucleotide binding [Evidence IEA],GO_process: GO:0008033 - tRNA processing [Evidence IEA],GO_process: GO:0055114 - oxidation-reduction process [Evidence IEA]	433.53	201.31	231.59	222.9	0.869252	0.90314	1.03899
OBF	PP02G2770	hypothetical protein;Ontology_term=GO_function: GO:0005524 - ATP binding [Evidence IEA],GO_function: GO:0004672 - protein kinase activity [Evidence IEA],GO_process: GO:0006468 - protein phosphorylation [Evidence IEA]	1380.64	4985.22	2108.46	2493.36	2.36439	1.9994	0.84563
OBF	PP02G2800	hypothetical protein	12689.9	6026.83	5844.53	6215.86	1.03119	0.969589	0.940261
OBF	PP02G3190	early light-induced protein	935.73	2490.88	1979.4	1799.75	1.2584	1.38401	1.09982
OBF	PP02G4030	hypothetical protein	1406.64	2569.26	2530.34	2440.06	1.01538	1.05295	1.037
OBF	PP02G4060	hypothetical protein;Ontology_term=GO_function: GO:0031177 - phosphopantetheine binding [Evidence IEA],GO_function: GO:0016491 - oxidoreductase activity [Evidence IEA],GO_function: GO:0004421 - hydroxymethylglutaryl-CoA synthase activity [Evidence IEA],GO_function: GO:0003824 - catalytic activity [Evidence IEA],GO_process: GO:0008299 - isoprenoid biosynthetic process [Evidence IEA]	754.83	255.14	269.64	246.49	0.946225	1.03509	1.09392
OBF	PP03G0730	FtsZ, C-terminal domain;Ontology_term=GO_function: GO:0003924 - GTPase activity [Evidence IEA],GO_function: GO:0005525 - GTP binding [Evidence IEA]	2053.46	7079.5	4125.05	7109.9	1.71622	0.995724	0.580184
OBF	PP03G0870	hypothetical protein;Ontology_term=GO_function: GO:0004623 - phospholipase A2 activity [Evidence IEA],GO_function: GO:0005509 - calcium ion binding [Evidence IEA],GO_process: GO:0006644 - phospholipid metabolic process [Evidence IEA],GO_process: GO:0050482 - arachidonic acid secretion [Evidence IEA],GO_process: GO:0016042 - lipid catabolic process [Evidence IEA]	535.11	352.82	335.58	321.81	1.05137	1.09636	1.04279
OBF	PP04G0200	hypothetical protein;Ontology_term=GO_component: GO:0000922 - spindle pole [Evidence IEA],GO_component: GO:0005815 - microtubule organizing center [Evidence IEA],GO_function: GO:0043015 - gamma-tubulin binding [Evidence IEA],GO_process: GO:0000226 - microtubule cytoskeleton organization [Evidence IEA],GO_process: GO:0007020 - microtubule nucleation [Evidence IEA]	138.79	353.17	297.75	431.07	1.18613	0.819287	0.690723
OBF	PP04G0210	hypothetical protein;Ontology_term=GO_function: GO:0005515 - protein binding [Evidence IEA],GO_function: GO:0004222 - metalloendopeptidase activity [Evidence IEA],GO_process: GO:0006508 - proteolysis [Evidence IEA]	342.44	787.56	592.97	611.63	1.32816	1.28764	0.969491
OBF	PP04G1810	hypothetical protein	8362.14	23397.4	14504.2	14127.6	1.61315	1.65615	1.02666
OBF	PP04G3520	hypothetical protein	15002.6	8014.03	7256.98	7613.63	1.10432	1.05259	0.953156
OBF	PP04G3990	hypothetical protein;Ontology_term=GO_function: GO:0003723 - RNA binding [Evidence IEA],GO_function: GO:0003729 - mRNA binding [Evidence IEA]	95.55	170.77	158.82	190.05	1.07524	0.898553	0.835675
OBF	PP04G4050	hypothetical protein	4601.04	2643.92	2761.16	2744.5	0.95754	0.963352	1.00607
OBF	PP04G4680	hypothetical protein	33.32	73.3	61.65	106.85	1.18897	0.686008	0.576977
OBF	PP05G0520	hypothetical protein;Ontology_term=GO_function: GO:0005515 - protein binding [Evidence IEA]	1377.94	771.07	846.51	825.59	0.910881	0.933962	1.02534
OBF	PP05G4040	hypothetical protein;Ontology_term=GO_function: GO:0003755 - peptidyl-prolyl cis-trans isomerase activity [Evidence IEA],GO_process: GO:0000413 - protein peptidyl-prolyl isomerization [Evidence IEA],GO_process: GO:0006457 - protein folding [Evidence IEA]	3435.81	9633.09	5622.07	6020.54	1.71344	1.60004	0.933815
OBF	PP06G0900	hypothetical protein	468.79	1203.55	881.77	1290.8	1.36493	0.932406	0.683119
OBF	PP06G1040	hypothetical protein;Ontology_term=GO_component: GO:0016021 - integral component of membrane [Evidence IEA],GO_component: GO:0016020 - membrane [Evidence IEA],GO_function: GO:0009055 - electron transfer activity [Evidence IEA],GO_process: GO:0022904 - respiratory electron transport chain [Evidence IEA]	206.13	887.04	501.86	604.77	1.7675	1.46674	0.829836
OBF	PP06G1250	hypothetical protein	26.69	65.87	68.1	77.82	0.967254	0.846441	0.875096
OBF	PP06G3340	nucleoside diphosphate kinase;Ontology_term=GO_function: GO:0004550 - nucleoside diphosphate kinase activity [Evidence IEA],GO_process: GO:0006165 - nucleoside diphosphate phosphorylation [Evidence IEA],GO_process: GO:0006183 - GTP biosynthetic process [Evidence IEA],GO_process: GO:0006228 - UTP biosynthetic process [Evidence IEA],GO_process: GO:0006241 - CTP biosynthetic process [Evidence IEA]	105.82	523.3	367.9	287.72	1.4224	1.81878	1.27867
OBF	PP06G3440	hypothetical protein	96.71	439.87	287.42	439.25	1.53041	1.00141	0.654343
OBF	PP07G0510	hypothetical protein	462.86	1032.62	837	1022.89	1.23372	1.00951	0.81827
OBF	PP07G0980	hypothetical protein	100.45	371.96	211.55	296.49	1.75826	1.25454	0.713515
OBF	PP07G2560	Mcm2-7 hexameric complex component;Ontology_term=GO_component: GO:0042555 - MCM complex [Evidence IEA],GO_function: GO:0005524 - ATP binding [Evidence IEA],GO_function: GO:0003678 - DNA helicase activity [Evidence IEA],GO_function: GO:0003677 - DNA binding [Evidence IEA],GO_process: GO:0006270 - DNA replication initiation [Evidence IEA],GO_process: GO:0006260 - DNA replication [Evidence IEA]	721.98	1960.29	1391.12	2208.74	1.40915	0.887515	0.629825
OBF	PP07G2740	hypothetical protein	452.96	1148.05	786.78	838.89	1.45918	1.36853	0.937882
OBF	PP07G3700	hypothetical protein;Ontology_term=GO_component: GO:0019898 - extrinsic component of membrane [Evidence IEA],GO_component: GO:0009523 - photosystem II [Evidence IEA],GO_component: GO:0009654 - photosystem II oxygen evolving complex [Evidence IEA],GO_function: GO:0005509 - calcium ion binding [Evidence IEA],GO_process: GO:0015979 - photosynthesis [Evidence IEA]	265.07	644.99	554.27	584.31	1.16367	1.10385	0.948589
OBF	PP08G0500	Cdsp32p;Ontology_term=GO_process: GO:0045454 - cell redox homeostasis [Evidence IEA]	297	1524.74	708.45	848.22	2.15222	1.79758	0.83522
OBF	PP08G0890	hypothetical protein;Ontology_term=GO_function: GO:0008746 - NAD(P)+ transhydrogenase activity [Evidence IEA],GO_function: GO:0016491 - oxidoreductase activity [Evidence IEA],GO_process: GO:0055114 - oxidation-reduction process [Evidence IEA],GO_process: GO:1902600 - proton transmembrane transport [Evidence IEA]	273.18	683.48	547.79	866.29	1.2477	0.788974	0.63234
OBF	PP08G0990	T-complex protein 1 subunit beta;Ontology_term=GO_component: GO:0005832 - chaperonin-containing T-complex [Evidence IEA],GO_component: GO:0005829 - cytosol [Evidence IEA],GO_function: GO:0051082 - unfolded protein binding [Evidence IEA],GO_function: GO:0005524 - ATP binding [Evidence IEA],GO_process: GO:0006457 - protein folding [Evidence IEA]	637.03	1863.42	1035.02	1238.09	1.80037	1.50508	0.835981
OBF	PP08G2500	hypothetical protein	66.82	323.72	137.37	326.1	2.35656	0.992702	0.421251
OBF	PP08G2960	hypothetical protein;Ontology_term=GO_process: GO:0090529 - cell septum assembly [Evidence IEA]	80.56	241.61	169.21	204.73	1.42787	1.18014	0.826503
OBF	PP09G1180	hypothetical protein	676.19	1528.35	1303.64	1368.87	1.17237	1.1165	0.952348
OBF	PP09G1680	hypothetical protein	126.78	465	236.5	353.05	1.96617	1.31709	0.669877
OBF	PP09G3210	hypothetical protein;Ontology_term=GO_function: GO:0005515 - protein binding [Evidence IEA],GO_function: GO:0004843 - thiol-dependent ubiquitin-specific protease activity [Evidence IEA],GO_function: GO:0003677 - DNA binding [Evidence IEA],GO_process: GO:0035522 - monoubiquitinated histone H2A deubiquitination [Evidence IEA]	907.63	2945.37	1559.01	2154.7	1.88926	1.36695	0.723539
OBF	PP10G0190	DNA replication licensing factor, mcm4 component;Ontology_term=GO_component: GO:0042555 - MCM complex [Evidence IEA],GO_function: GO:0005524 - ATP binding [Evidence IEA],GO_function: GO:0003678 - DNA helicase activity [Evidence IEA],GO_function: GO:0003677 - DNA binding [Evidence IEA],GO_process: GO:0006270 - DNA replication initiation [Evidence IEA],GO_process: GO:0006260 - DNA replication [Evid…	331.54	1496.61	850.44	1638.46	1.75981	0.913425	0.519048
OBF	PP10G0590	hypothetical protein;Ontology_term=GO_function: GO:0000166 - nucleotide binding [Evidence IEA],GO_function: GO:0003887 - DNA-directed DNA polymerase activity [Evidence IEA],GO_function: GO:0003676 - nucleic acid binding [Evidence IEA],GO_function: GO:0003677 - DNA binding [Evidence IEA],GO_function: GO:0001882 - nucleoside binding [Evidence IEA],GO_process: GO:0006260 - DNA replication [Evidence …	407.62	1000.39	631.95	987.62	1.58302	1.01293	0.639872
OBF	PP10G1010	hypothetical protein	559.66	1263.01	917.6	898.22	1.37643	1.40613	1.02158
OBF	PP10G1740	hypothetical protein;Ontology_term=GO_function: GO:0030170 - pyridoxal phosphate binding [Evidence IEA],GO_process: GO:0006520 - cellular amino acid metabolic process [Evidence IEA]	127.04	267.18	275.78	233.03	0.968816	1.14655	1.18345
OBF	PP10G1970	hypothetical protein	545.97	965.24	903.11	912.45	1.0688	1.05786	0.989764
OBF	PP10G3290	hypothetical protein	575.32	1062.14	931.61	908.95	1.14011	1.16854	1.02493
OBF	PP11G3750	hypothetical protein;Ontology_term=GO_function: GO:0005515 - protein binding [Evidence IEA]	72.18	397.55	186.34	358.31	2.13347	1.10951	0.520052
OBF	PP12G0130	hypothetical protein;Ontology_term=GO_function: GO:0016884 - carbon-nitrogen ligase activity, with glutamine as amido-N-donor [Evidence IEA],GO_function: GO:0016874 - ligase activity [Evidence IEA],GO_function: GO:0003824 - catalytic activity [Evidence IEA]	1165.23	620.72	711.51	706.39	0.872398	0.878721	1.00725
OBF	PP12G0280	hypothetical protein	116.73	534.23	215.77	200.7	2.47592	2.66183	1.07509
OBF	PP12G0940	hypothetical protein	690.39	349.41	409	412.99	0.854303	0.84605	0.990339
OBF	PP12G1170	hypothetical protein;Ontology_term=GO_process: GO:0045454 - cell redox homeostasis [Evidence IEA]	1468.92	2948.97	2290.68	2351.67	1.28738	1.25399	0.974065
OBF	PP12G1300	hypothetical protein	179.47	69.46	97.54	97.56	0.712118	0.711972	0.999795
OBF	PP12G2030	hypothetical protein	434.8	267.14	237.19	247.54	1.12627	1.07918	0.958189
OBF	PP12G2170	hypothetical protein;Ontology_term=GO_function: GO:0003896 - DNA primase activity [Evidence IEA],GO_function: GO:0016779 - nucleotidyltransferase activity [Evidence IEA],GO_process: GO:0006269 - DNA replication, synthesis of RNA primer [Evidence IEA]	118.19	302.54	191.81	305.31	1.57729	0.990927	0.628247
OBF	PP12G2980	hypothetical protein	80.71	342.78	204.31	369.28	1.67774	0.928239	0.553266
OBF	PP13G1420	hypothetical protein	21.37	141.43	59.78	133.71	2.36584	1.05774	0.447087
OBF	PP13G2130	hypothetical protein	473.49	848.76	773.99	808.68	1.0966	1.04956	0.957103
OBF	PP14G0150	hypothetical protein;Ontology_term=GO_function: GO:0047429 - nucleoside-triphosphate diphosphatase activity [Evidence IEA],GO_process: GO:0009143 - nucleoside triphosphate catabolic process [Evidence IEA]	17.46	67.8	44.83	67.71	1.51238	1.00133	0.662088
OBF	PP14G0520	hypothetical protein;Ontology_term=GO_function: GO:0020037 - heme binding [Evidence IEA],GO_function: GO:0004601 - peroxidase activity [Evidence IEA],GO_function: GO:0005515 - protein binding [Evidence IEA],GO_process: GO:0055114 - oxidation-reduction process [Evidence IEA],GO_process: GO:0006979 - response to oxidative stress [Evidence IEA]	679.69	2257.45	1054.4	1676.8	2.14098	1.34628	0.628817
OBF	PP14G1590	hypothetical protein;Ontology_term=GO_function: GO:0016787 - hydrolase activity [Evidence IEA]	76.31	253.08	126.47	165.58	2.00111	1.52845	0.7638
OBF	PP14G2210	hypothetical protein	90.95	1149.16	386.91	364.81	2.9701	3.15002	1.06058
OBF	PP14G2280	hypothetical protein;Ontology_term=GO_function: GO:0003755 - peptidyl-prolyl cis-trans isomerase activity [Evidence IEA],GO_process: GO:0000413 - protein peptidyl-prolyl isomerization [Evidence IEA],GO_process: GO:0006457 - protein folding [Evidence IEA]	1105.47	441.3	310.6	529.76	1.4208	0.833019	0.586303
OBF	PP15G0270	Quiescin Q6 sulfhydryl oxidase;Ontology_term=GO_function: GO:0003824 - catalytic activity [Evidence IEA]	327.61	563.02	586.99	522.31	0.959165	1.07794	1.12383
OBF	PP15G0300	hypothetical protein;Ontology_term=GO_function: GO:0004555 - alpha,alpha-trehalase activity [Evidence IEA],GO_function: GO:0003824 - catalytic activity [Evidence IEA],GO_process: GO:0005991 - trehalose metabolic process [Evidence IEA]	582.52	1007.37	985.66	974.5	1.02203	1.03373	1.01145
OBF	PP15G0520	hypothetical protein;Ontology_term=GO_function: GO:0009982 - pseudouridine synthase activity [Evidence IEA],GO_function: GO:0003723 - RNA binding [Evidence IEA],GO_process: GO:0009451 - RNA modification [Evidence IEA],GO_process: GO:0001522 - pseudouridine synthesis [Evidence IEA],GO_process: GO:0006396 - RNA processing [Evidence IEA]	1051.21	457.6	524.74	571.29	0.872051	0.800994	0.918518
OBF	PP15G1440	hypothetical protein;Ontology_term=GO_component: GO:0032299 - ribonuclease H2 complex [Evidence IEA]	60.04	131.66	101.13	160.07	1.30189	0.822515	0.631786
OBF	PP17G1630	hypothetical protein	4.66	23.08	18.75	33.17	1.23093	0.695809	0.56527
OBF	PP17G1650	hypothetical protein;Ontology_term=GO_function: GO:0004252 - serine-type endopeptidase activity [Evidence IEA],GO_function: GO:0005515 - protein binding [Evidence IEA],GO_process: GO:0006508 - proteolysis [Evidence IEA]	146.05	313.86	349.67	367.71	0.897589	0.853553	0.95094
OBF	PP17G2060	hypothetical protein	79.87	252.18	129.16	166.77	1.95246	1.51214	0.77448
OBF	PP17G2470	hypothetical protein;Ontology_term=GO_function: GO:0020037 - heme binding [Evidence IEA],GO_function: GO:0004601 - peroxidase activity [Evidence IEA],GO_process: GO:0055114 - oxidation-reduction process [Evidence IEA],GO_process: GO:0006979 - response to oxidative stress [Evidence IEA]	314.24	1413.37	681.84	837.9	2.07288	1.6868	0.813749
OBF	PP18G2140	2,4-dienoyl-CoA reductase, mitochondrial;Ontology_term=GO_function: GO:0016491 - oxidoreductase activity [Evidence IEA]	63.85	276.02	139.69	251.37	1.97595	1.09806	0.555715
OBF	PP19G0160	hypothetical protein	67.75	127.86	107.72	149.67	1.18697	0.854279	0.719717
OBF	PP19G0710	hypothetical protein	95.11	226.86	163.01	281.56	1.39169	0.805725	0.578953
OBF	PP19G1340	hypothetical protein;Ontology_term=GO_function: GO:0005515 - protein binding [Evidence IEA]	30.19	204.25	88.37	99.77	2.3113	2.04721	0.885737
OBF	PP20G0600	hypothetical protein;Ontology_term=GO_function: GO:0016829 - lyase activity [Evidence IEA]	12431	7413.59	7293.66	7548.61	1.01644	0.982113	0.966226
OBF	PP20G1440	Armadillo repeat-containing protein 6;Ontology_term=GO_function: GO:0005515 - protein binding [Evidence IEA]	209.15	342.89	352.7	353.73	0.972186	0.969355	0.997088
OBF	PP21G0840	Sweet6bp;Ontology_term=GO_component: GO:0016021 - integral component of membrane [Evidence IEA]	244.86	1844.34	704.64	1266.31	2.61742	1.45647	0.556451
OBF	PP21G1010	Chitinase-3-like protein 2;Ontology_term=GO_function: GO:0008061 - chitin binding [Evidence IEA],GO_process: GO:0005975 - carbohydrate metabolic process [Evidence IEA]	134.37	479.42	202.92	307.91	2.36261	1.55701	0.659024
OBF	PP22G0600	hypothetical protein;Ontology_term=GO_function: GO:0003677 - DNA binding [Evidence IEA]	482.18	1123.87	866.79	1012.71	1.29659	1.10976	0.855911
OBF	PP22G0640	hypothetical protein	61.45	311.87	209.77	240.21	1.48672	1.29832	0.873278
OBF	PP22G0990	hypothetical protein;Ontology_term=GO_function: GO:0004386 - helicase activity [Evidence IEA]	2047.58	980.48	869.01	1017.31	1.12827	0.963797	0.854223
OBF	PP22G1000	hypothetical protein;Ontology_term=GO_component: GO:0005737 - cytoplasm [Evidence IEA],GO_function: GO:0050113 - inositol oxygenase activity [Evidence IEA],GO_function: GO:0005506 - iron ion binding [Evidence IEA],GO_process: GO:0055114 - oxidation-reduction process [Evidence IEA],GO_process: GO:0019310 - inositol catabolic process [Evidence IEA]	1156.8	2485.5	1802.54	1817.45	1.37889	1.36758	0.991796
OBF	PP22G1630	hypothetical protein;Ontology_term=GO_function: GO:0005515 - protein binding [Evidence IEA]	340.59	1124.13	899.82	873.59	1.24928	1.28679	1.03003
OBF	PP23G0930	hypothetical protein;Ontology_term=GO_component: GO:0005737 - cytoplasm [Evidence IEA],GO_function: GO:0033862 - UMP kinase activity [Evidence IEA],GO_process: GO:0006221 - pyrimidine nucleotide biosynthetic process [Evidence IEA]	398.23	127.22	142.57	173.74	0.892334	0.732244	0.820594
OBF	PP24G0070	MCM DNA helicase complex subunit;Ontology_term=GO_component: GO:0005634 - nucleus [Evidence IEA],GO_component: GO:0042555 - MCM complex [Evidence IEA],GO_function: GO:0005524 - ATP binding [Evidence IEA],GO_function: GO:0003677 - DNA binding [Evidence IEA],GO_process: GO:0006270 - DNA replication initiation [Evidence IEA],GO_process: GO:1905775 - negative regulation of DNA helicase activity [Evid…	401.97	1574.63	976.79	1743.32	1.61205	0.903236	0.560304
OBF	PP24G1140	minichromosome maintenance protein 5;Ontology_term=GO_component: GO:0005634 - nucleus [Evidence IEA],GO_component: GO:0042555 - MCM complex [Evidence IEA],GO_function: GO:0005524 - ATP binding [Evidence IEA],GO_function: GO:0003688 - DNA replication origin binding [Evidence IEA],GO_function: GO:0003677 - DNA binding [Evidence IEA],GO_process: GO:0006270 - DNA replication initiation [Evidence IEA]…	582.55	1717.3	1161.87	1983.73	1.47805	0.865692	0.5857
OBF	PP24G1360	hypothetical protein	447.64	132.94	210.82	194.38	0.630585	0.683918	1.08458
OBF	PP25G0740	hypothetical protein	256.85	1188.81	654.34	552.83	1.81681	2.15041	1.18362
OBF	PP25G1010	MCM DNA helicase complex subunit;Ontology_term=GO_component: GO:0042555 - MCM complex [Evidence IEA],GO_function: GO:0005524 - ATP binding [Evidence IEA],GO_function: GO:0003677 - DNA binding [Evidence IEA],GO_process: GO:0006270 - DNA replication initiation [Evidence IEA],GO_process: GO:0006260 - DNA replication [Evidence IEA]	627.43	1547.23	1120.38	1851.41	1.38099	0.835704	0.60515
OBF	PP26G0640	Tubulin gamma-1 chain;Ontology_term=GO_component: GO:0005874 - microtubule [Evidence IEA],GO_component: GO:0000930 - gamma-tubulin complex [Evidence IEA],GO_function: GO:0003924 - GTPase activity [Evidence IEA],GO_function: GO:0005525 - GTP binding [Evidence IEA],GO_process: GO:0007017 - microtubule-based process [Evidence IEA],GO_process: GO:0007020 - microtubule nucleation [Evidence IEA],GO_pro…	491.97	1293.86	815.98	1215.56	1.58565	1.06441	0.671279
OBF	PP26G1000	hypothetical protein;Ontology_term=GO_function: GO:0008138 - protein tyrosine/serine/threonine phosphatase activity [Evidence IEA],GO_function: GO:0016791 - phosphatase activity [Evidence IEA],GO_process: GO:0016311 - dephosphorylation [Evidence IEA]	465.72	1434.99	823.67	1110.15	1.74219	1.29261	0.741945
OBF	PP26G1170	hypothetical protein;Ontology_term=GO_function: GO:0030983 - mismatched DNA binding [Evidence IEA],GO_function: GO:0005524 - ATP binding [Evidence IEA],GO_process: GO:0006298 - mismatch repair [Evidence IEA]	916.72	529.35	554.7	557.02	0.9543	0.950325	0.995835
OBF	PP27G0260	hypothetical protein	2059.32	3664	3336.12	3187.51	1.09828	1.14949	1.04662
OBF	PP27G1870	hypothetical protein;Ontology_term=GO_component: GO:0016020 - membrane [Evidence IEA]	1896.99	1091.54	1121.49	1106.22	0.973294	0.98673	1.0138
OBF	PP27G2030	hypothetical protein	116.47	357.43	234.76	297.55	1.52253	1.20124	0.788977
OBF	PP28G0610	DNA replication protein psf2;Ontology_term=GO_component: GO:0005634 - nucleus [Evidence IEA],GO_process: GO:0006260 - DNA replication [Evidence IEA]	124.92	260.05	213.64	270.78	1.21723	0.960374	0.78898
OBF	PP28G1850	hypothetical protein	1624.43	3997.05	2681.37	3504.09	1.49067	1.14068	0.765212
OBF	PP29G0150	Isoamylase 3;Ontology_term=GO_function: GO:0003824 - catalytic activity [Evidence IEA],GO_function: GO:0004553 - hydrolase activity, hydrolyzing O-glycosyl compounds [Evidence IEA],GO_process: GO:0005975 - carbohydrate metabolic process [Evidence IEA]	218.38	1825.94	668.87	807.54	2.72989	2.26111	0.828281
OBF	PP29G0830	hypothetical protein	800.58	389.77	318.88	359.64	1.22231	1.08378	0.886664
OBF	PP29G0920	hypothetical protein	312	2038.1	716.42	1075.88	2.84484	1.89436	0.665892
OBF	PP29G1470	hypothetical protein;Ontology_term=GO_component: GO:0005634 - nucleus [Evidence IEA],GO_component: GO:0000808 - origin recognition complex [Evidence IEA],GO_process: GO:0006260 - DNA replication [Evidence IEA]	187.13	420.67	364.12	499.62	1.15531	0.84198	0.728794
OBF	PP29G2090	hypothetical protein;Ontology_term=GO_component: GO:0032299 - ribonuclease H2 complex [Evidence IEA],GO_process: GO:0006401 - RNA catabolic process [Evidence IEA]	39.92	117.94	91.16	130.66	1.29377	0.902648	0.697689
OBF	PP30G1100	hypothetical protein	131.01	300.74	251.41	303.47	1.19621	0.991004	0.828451
OBF	PP31G0120	hypothetical protein;Ontology_term=GO_function: GO:0003824 - catalytic activity [Evidence IEA],GO_function: GO:0010181 - FMN binding [Evidence IEA],GO_function: GO:0016491 - oxidoreductase activity [Evidence IEA],GO_process: GO:0055114 - oxidation-reduction process [Evidence IEA]	89.39	224.12	155.65	169.04	1.4399	1.32584	0.920788
OBF	PP31G0160	hypothetical protein;Ontology_term=GO_function: GO:0008484 - sulfuric ester hydrolase activity [Evidence IEA],GO_function: GO:0003824 - catalytic activity [Evidence IEA]	661.18	2917.41	1295.4	1453.06	2.25213	2.00777	0.891498
OBF	PP31G1470	hypothetical protein;Ontology_term=GO_process: GO:0045454 - cell redox homeostasis [Evidence IEA]	643.43	1377.73	1113.16	1360.09	1.23767	1.01297	0.818446
OBF	PP32G0890	hypothetical protein;Ontology_term=GO_function: GO:0046982 - protein heterodimerization activity [Evidence IEA]	290.95	560.04	512.89	548.13	1.09193	1.02173	0.935709
OBF	PP32G1230	hypothetical protein;Ontology_term=GO_function: GO:0005515 - protein binding [Evidence IEA]	2054.42	5938.21	3266.3	3495.47	1.81802	1.69883	0.934438
OBF	PP34G0590	triosephosphate isomerase	1154.37	22003.6	3093.85	5867.68	7.11205	3.74997	0.52727
OBF	PP34G0600	hypothetical protein	38.32	160.46	69.63	87.4	2.30447	1.83593	0.796682
OBF	PP35G1050	hypothetical protein	204.19	340.81	535.89	395.93	0.63597	0.860783	1.3535
OBF	PP36G0240	hypothetical protein	821.25	1683.84	1906.37	1870.99	0.88327	0.899973	1.01891
OBF	PP37G0640	hypothetical protein;Ontology_term=GO_function: GO:0005515 - protein binding [Evidence IEA]	91.84	264.34	167.81	316.25	1.57523	0.835858	0.530625
OBF	PP37G0700	MCM DNA helicase complex subunit mcm6;Ontology_term=GO_component: GO:0005634 - nucleus [Evidence IEA],GO_component: GO:0042555 - MCM complex [Evidence IEA],GO_function: GO:0005524 - ATP binding [Evidence IEA],GO_function: GO:0003677 - DNA binding [Evidence IEA],GO_function: GO:0003678 - DNA helicase activity [Evidence IEA],GO_process: GO:0006270 - DNA replication initiation [Evidence IEA],GO_proc…	411.17	1872.81	1263.95	2066	1.48171	0.906491	0.611786
OBF	PP37G0750	hypothetical protein	886.88	348.87	443.92	490.62	0.785885	0.71108	0.904814
OBF	PP37G0950	hypothetical protein	1910.21	921.42	1127.67	959.9	0.817101	0.959912	1.17478
OBF	PP38G0490	hypothetical protein;Ontology_term=GO_function: GO:0005515 - protein binding [Evidence IEA],GO_process: GO:0000160 - phosphorelay signal transduction system [Evidence IEA]	2972.08	11899.3	6003.86	5982.07	1.98194	1.98916	1.00364
OBF	PP38G0530	ornithine carbamoyltransferase;Ontology_term=GO_function: GO:0016743 - carboxyl- or carbamoyltransferase activity [Evidence IEA],GO_function: GO:0016597 - amino acid binding [Evidence IEA],GO_function: GO:0004585 - ornithine carbamoyltransferase activity [Evidence IEA],GO_process: GO:0006520 - cellular amino acid metabolic process [Evidence IEA],GO_process: GO:0006591 - ornithine metabolic proces…	183.61	56.01	50.79	67.85	1.10278	0.825497	0.748563
OBF	PP38G1230	Structural maintenance of chromosomes protein 1;Ontology_term=GO_component: GO:0005694 - chromosome [Evidence IEA],GO_function: GO:0005515 - protein binding [Evidence IEA],GO_function: GO:0005524 - ATP binding [Evidence IEA],GO_process: GO:0051276 - chromosome organization [Evidence IEA]	122.56	409.29	243.43	442.49	1.68135	0.92497	0.550137
OBF	PP43G0050	hypothetical protein	51.95	85.55	120.33	97.46	0.710962	0.877796	1.23466
OB	PP01G0240	hypothetical protein;Ontology_term=GO_function: GO:0003824 - catalytic activity [Evidence IEA]	81.79	142.39	139.1	136.33	1.02365	1.04445	1.02032
OB	PP01G0370	hypothetical protein;Ontology_term=GO_function: GO:0003676 - nucleic acid binding [Evidence IEA],GO_function: GO:0008168 - methyltransferase activity [Evidence IEA],GO_function: GO:0003723 - RNA binding [Evidence IEA],GO_process: GO:0032259 - methylation [Evidence IEA]	242.66	112.89	150.76	174.26	0.748806	0.647825	0.865144
OB	PP01G0970	hypothetical protein	1282.82	631.33	635.04	828.56	0.994158	0.761961	0.766438
OB	PP01G1280	hypothetical protein	197.27	305.67	315.5	291.82	0.968843	1.04746	1.08115
OB	PP01G2240	hypothetical protein;Ontology_term=GO_process: GO:0000350 - generation of catalytic spliceosome for second transesterification step [Evidence IEA]	335.2	129.3	145.47	193.11	0.888843	0.669567	0.753301
OB	PP01G3830	hypothetical protein	1040.24	608.97	618.9	685.56	0.983955	0.888281	0.902766
OB	PP01G4510	hypothetical protein	480.02	2232.86	1274.38	1241.84	1.75211	1.79803	1.0262
OB	PP02G0090	hypothetical protein	1655.07	963.65	915.36	1090.54	1.05276	0.883645	0.839364
OB	PP02G0450	hypothetical protein;Ontology_term=GO_component: GO:0005737 - cytoplasm [Evidence IEA],GO_function: GO:0003824 - catalytic activity [Evidence IEA],GO_function: GO:0051536 - iron-sulfur cluster binding [Evidence IEA],GO_function: GO:0051539 - 4 iron, 4 sulfur cluster binding [Evidence IEA],GO_function: GO:0016740 - transferase activity [Evidence IEA],GO_process: GO:0006400 - tRNA modification [Evi…	2307.07	1388.32	1447.9	1559.6	0.958851	0.890177	0.928379
OB	PP02G1140	tRNA(m(1)G37)methyltransferase;Ontology_term=GO_function: GO:0009019 - tRNA (guanine-N1-)-methyltransferase activity [Evidence IEA],GO_process: GO:0030488 - tRNA methylation [Evidence IEA]	595.01	320.2	310.41	357.6	1.03154	0.895414	0.868037
OB	PP02G1290	hypothetical protein	507.98	989.47	823.91	817.41	1.20094	1.21049	1.00795
OB	PP02G1370	hypothetical protein;Ontology_term=GO_function: GO:0046421 - methylisocitrate lyase activity [Evidence IEA],GO_function: GO:0003824 - catalytic activity [Evidence IEA],GO_process: GO:0019629 - propionate catabolic process, 2-methylcitrate cycle [Evidence IEA]	303.57	471.6	490.27	463.44	0.961919	1.01761	1.05789
OB	PP02G1870	hypothetical protein;Ontology_term=GO_process: GO:0006457 - protein folding [Evidence IEA]	2397.95	1330.02	1347.6	1522.86	0.986955	0.87337	0.884914
OB	PP02G2180	hypothetical protein	173.65	276.71	281.69	260.78	0.982321	1.06109	1.08018
OB	PP02G2240	hypothetical protein	1170.46	499.29	508.97	557.72	0.980981	0.895234	0.912591
OB	PP02G2690	hypothetical protein	731.81	1405.9	1668.11	1395.72	0.84281	1.00729	1.19516
OB	PP02G2960	hypothetical protein;Ontology_term=GO_function: GO:0005515 - protein binding [Evidence IEA]	28.23	9.23	10.24	20.51	0.901367	0.450024	0.499269
OB	PP03G1220	hypothetical protein;Ontology_term=GO_process: GO:0045454 - cell redox homeostasis [Evidence IEA]	4162.25	6671.33	6842.09	5516.7	0.975043	1.2093	1.24025
OB	PP03G1780	hypothetical protein;Ontology_term=GO_function: GO:0003676 - nucleic acid binding [Evidence IEA],GO_function: GO:0005524 - ATP binding [Evidence IEA]	2120.21	1254.42	999.96	1270.76	1.25447	0.987142	0.786899
OB	PP03G1820	hypothetical protein	418.13	660.65	736.25	669.96	0.897317	0.986104	1.09895
OB	PP03G2300	hypothetical protein;Ontology_term=GO_function: GO:0008168 - methyltransferase activity [Evidence IEA],GO_function: GO:0046872 - metal ion binding [Evidence IEA],GO_process: GO:0032259 - methylation [Evidence IEA]	339.49	184.16	162.88	231.04	1.13065	0.797091	0.704986
OB	PP03G2480	hypothetical protein;Ontology_term=GO_process: GO:0008299 - isoprenoid biosynthetic process [Evidence IEA]	642.67	1074.28	980.08	974.5	1.09611	1.10239	1.00573
OB	PP03G2630	hypothetical protein	147.4	94.62	97.69	97.08	0.968574	0.97466	1.00628
OB	PP03G2740	hypothetical protein	914.18	1568.3	1496.88	1392.06	1.04771	1.1266	1.0753
OB	PP03G4820	ribosomal protein S5;Ontology_term=GO_component: GO:0015935 - small ribosomal subunit [Evidence IEA],GO_function: GO:0003735 - structural constituent of ribosome [Evidence IEA],GO_function: GO:0003723 - RNA binding [Evidence IEA],GO_process: GO:0006412 - translation [Evidence IEA]	8569.11	5561.76	5033.41	5874.41	1.10497	0.946778	0.856837
OB	PP03G4850	hypothetical protein	1175.28	1782.41	1929.88	1875.77	0.923586	0.950228	1.02885
OB	PP04G0930	hypothetical protein	940.56	297.28	361.33	400.38	0.822738	0.742495	0.902468
OB	PP04G1830	hypothetical protein	1584.52	808.95	910.43	978.27	0.888536	0.826919	0.930653
OB	PP04G3190	hypothetical protein;Ontology_term=GO_function: GO:0016491 - oxidoreductase activity [Evidence IEA]	1104.99	2030.01	1795.3	1605.16	1.13074	1.26468	1.11846
OB	PP04G4500	hypothetical protein	480.16	245.64	314.09	301.91	0.782069	0.81362	1.04034
OB	PP04G4770	hypothetical protein;Ontology_term=GO_function: GO:0005515 - protein binding [Evidence IEA]	796.57	341.7	414.92	476.96	0.823532	0.716412	0.869926
OB	PP05G0840	hypothetical protein;Ontology_term=GO_function: GO:0000287 - magnesium ion binding [Evidence IEA],GO_function: GO:0004749 - ribose phosphate diphosphokinase activity [Evidence IEA],GO_process: GO:0009165 - nucleotide biosynthetic process [Evidence IEA],GO_process: GO:0009116 - nucleoside metabolic process [Evidence IEA]	880.49	552.99	519.17	588.31	1.06514	0.939964	0.882477
OB	PP05G1460	hypothetical protein	2618.16	5382.73	4646.39	4663.71	1.15848	1.15417	0.996286
OB	PP05G3130	hypothetical protein	879.16	400.05	453.51	509.17	0.882119	0.78569	0.890685
OB	PP05G3230	hypothetical protein	226.78	136.97	141.51	164.65	0.967917	0.831886	0.859459
OB	PP05G3260	hypothetical protein	226.46	136.29	141.17	162.75	0.965432	0.837419	0.867404
OB	PP05G3290	hypothetical protein	104.37	45.16	61.47	57.92	0.734667	0.779696	1.06129
OB	PP05G3300	Protein arginine N-methyltransferase 3;Ontology_term=GO_function: GO:0008168 - methyltransferase activity [Evidence IEA],GO_process: GO:0006479 - protein methylation [Evidence IEA]	854.95	287.75	248.86	332.77	1.15627	0.864711	0.747844
OB	PP06G1300	25S rRNA (adenine645-N1)-methyltransferase;Ontology_term=GO_component: GO:0005730 - nucleolus [Evidence IEA],GO_function: GO:0008168 - methyltransferase activity [Evidence IEA]	469.6	248.54	236.76	306.93	1.04976	0.809761	0.771381
OB	PP06G2010	Protein rer1a;Ontology_term=GO_component: GO:0016021 - integral component of membrane [Evidence IEA]	884.53	1341.57	1373.93	1298.53	0.976447	1.03315	1.05807
OB	PP06G2120	hypothetical protein	803.37	326.67	320.33	414.28	1.01979	0.788525	0.773221
OB	PP06G3480	hypothetical protein;Ontology_term=GO_function: GO:0005515 - protein binding [Evidence IEA]	714.32	263.57	274.68	335.43	0.959553	0.785768	0.818889
OB	PP06G4520	hypothetical protein	243.28	151.96	134.68	172.1	1.1283	0.882975	0.782568
OB	PP07G0170	hypothetical protein	187.58	112.02	97.08	123.24	1.15389	0.908958	0.787731
OB	PP07G1420	hypothetical protein;Ontology_term=GO_component: GO:0016021 - integral component of membrane [Evidence IEA],GO_component: GO:0016020 - membrane [Evidence IEA]	410.63	139.68	118.11	180.62	1.18263	0.773336	0.653914
OB	PP07G1530	hypothetical protein	118.35	71.87	72.89	97.16	0.986006	0.739708	0.750206
OB	PP07G1570	hypothetical protein;Ontology_term=GO_function: GO:0005515 - protein binding [Evidence IEA]	570.05	318	338.24	386.32	0.940161	0.823152	0.875544
OB	PP07G2190	hypothetical protein	2307.16	1351.46	1031.29	1530.42	1.31046	0.883065	0.673861
OB	PP07G3220	hypothetical protein;Ontology_term=GO_component: GO:0016020 - membrane [Evidence IEA],GO_function: GO:0016628 - oxidoreductase activity, acting on the CH-CH group of donors, NAD or NADP as acceptor [Evidence IEA],GO_process: GO:0055114 - oxidation-reduction process [Evidence IEA]	885.31	2103.6	1447.47	1821	1.45329	1.15519	0.794876
OB	PP07G4030	hypothetical protein;Ontology_term=GO_function: GO:0070204 - 2-succinyl-5-enolpyruvyl-6-hydroxy-3-cyclohexene-1- carboxylic-acid synthase activity [Evidence IEA],GO_function: GO:0030976 - thiamine pyrophosphate binding [Evidence IEA],GO_process: GO:0009234 - menaquinone biosynthetic process [Evidence IEA],GO_process: GO:0009058 - biosynthetic process [Evidence IEA]	1157.71	692.78	771.29	762.21	0.898209	0.90891	1.01191
OB	PP07G4080	hypothetical protein;Ontology_term=GO_function: GO:0003723 - RNA binding [Evidence IEA],GO_function: GO:0004809 - tRNA (guanine-N2-)-methyltransferase activity [Evidence IEA],GO_process: GO:0008033 - tRNA processing [Evidence IEA]	1104.57	722.53	702.11	792.27	1.02908	0.911974	0.8862
OB	PP08G2410	Basic region leucine zipper;Ontology_term=GO_function: GO:0003700 - DNA-binding transcription factor activity [Evidence IEA],GO_process: GO:0006355 - regulation of transcription, DNA-templated [Evidence IEA]	3798.49	7442.21	6718.04	5861.85	1.10779	1.2696	1.14606	HY5
OB	PP08G2570	hypothetical protein;Ontology_term=GO_component: GO:0005737 - cytoplasm [Evidence IEA],GO_function: GO:0008649 - rRNA methyltransferase activity [Evidence IEA],GO_process: GO:0006364 - rRNA processing [Evidence IEA]	793.43	491.78	462.45	509.23	1.06342	0.965733	0.908136
OB	PP08G3890	hypothetical protein	292.06	167.87	144.43	168.54	1.16229	0.996025	0.856948
OB	PP09G0700	hypothetical protein;Ontology_term=GO_function: GO:0005515 - protein binding [Evidence IEA]	776.48	497.91	475.6	615.54	1.04691	0.8089	0.772655
OB	PP09G1740	hypothetical protein;Ontology_term=GO_function: GO:0000049 - tRNA binding [Evidence IEA]	171.71	54.76	46.37	61.56	1.18094	0.889539	0.753249
OB	PP09G2850	hypothetical protein	951.81	2986.02	1960.95	1551.43	1.52274	1.92469	1.26396
OB	PP09G3410	hypothetical protein	400.34	618.7	604.48	541.64	1.02352	1.14227	1.11602
OB	PP09G3730	hypothetical protein	1298.02	3074.7	4331.2	2797.2	0.709896	1.09921	1.54841
OB	PP09G3740	hypothetical protein	1304.59	3084	4345.98	2806.71	0.709621	1.0988	1.54843
OB	PP09G3750	hypothetical protein	1015.05	2847.82	2702.16	1683.65	1.05391	1.69146	1.60494
OB	PP10G0460	hypothetical protein	841.08	1318.68	1274.4	1184.8	1.03475	1.113	1.07562
OB	PP10G0830	hypothetical protein	196.29	119.63	105.4	132.67	1.13501	0.901711	0.794452
OB	PP10G1180	hypothetical protein	703.15	453.62	398.52	607.21	1.13826	0.747056	0.656313
OB	PP10G2730	hypothetical protein;Ontology_term=GO_function: GO:0008168 - methyltransferase activity [Evidence IEA],GO_function: GO:0008757 - S-adenosylmethionine-dependent methyltransferase activity [Evidence IEA],GO_function: GO:0003723 - RNA binding [Evidence IEA],GO_process: GO:0006364 - rRNA processing [Evidence IEA]	1599.2	573.15	481.75	665.96	1.18972	0.860637	0.723392
OB	PP11G2800	hypothetical protein	158.32	278.84	300.94	240.54	0.926563	1.15923	1.2511
OB	PP11G3390	hypothetical protein	5268.49	8994.71	8085.61	7632.18	1.11243	1.17852	1.05941
OB	PP12G1520	hypothetical protein	572.75	1129.77	920.78	794.57	1.22697	1.42186	1.15884
OB	PP12G2780	hypothetical protein;Ontology_term=GO_function: GO:0030246 - carbohydrate binding [Evidence IEA],GO_function: GO:0016853 - isomerase activity [Evidence IEA],GO_function: GO:0003824 - catalytic activity [Evidence IEA],GO_process: GO:0005975 - carbohydrate metabolic process [Evidence IEA]	1090.05	407.01	428.15	606.62	0.950625	0.670947	0.705796
OB	PP13G0930	thiosulfate sulfurtransferase (rhodanese)-like domain-containing protein 2;Ontology_term=GO_function: GO:0003676 - nucleic acid binding [Evidence IEA]	443.68	268.38	283.74	301.47	0.945866	0.890238	0.941188
OB	PP13G0960	hypothetical protein;Ontology_term=GO_function: GO:0008759 - UDP-3-O-[3-hydroxymyristoyl] N-acetylglucosamine deacetylase activity [Evidence IEA],GO_process: GO:0009245 - lipid A biosynthetic process [Evidence IEA]	527.88	323.44	347.59	411.26	0.930522	0.786461	0.845183
OB	PP13G0970	hypothetical protein;Ontology_term=GO_function: GO:0008168 - methyltransferase activity [Evidence IEA],GO_process: GO:0006412 - translation [Evidence IEA]	608.26	354.75	376.11	397.04	0.943208	0.893487	0.947285
OB	PP14G0320	ATP-dependent RNA helicase mtr4;Ontology_term=GO_function: GO:0005524 - ATP binding [Evidence IEA],GO_function: GO:0003676 - nucleic acid binding [Evidence IEA]	1317.17	663.44	679.24	791.36	0.976739	0.838354	0.85832
OB	PP14G1580	hypothetical protein	3532.51	6861.13	5491.48	4877.96	1.24941	1.40656	1.12577
OB	PP14G2450	hypothetical protein;Ontology_term=GO_function: GO:0005515 - protein binding [Evidence IEA]	1062.59	503.57	427.75	630.7	1.17725	0.79843	0.678215
OB	PP15G0160	ribonucleotide reductase (RNR) inhibitor;Ontology_term=GO_function: GO:0003824 - catalytic activity [Evidence IEA]	1538.28	868.41	856.34	912.55	1.01409	0.95163	0.938403
OB	PP16G0350	hypothetical protein;Ontology_term=GO_function: GO:0005515 - protein binding [Evidence IEA]	767.25	420.81	495.14	527.21	0.849881	0.798183	0.93917
OB	PP16G0490	hypothetical protein;Ontology_term=GO_process: GO:0007064 - mitotic sister chromatid cohesion [Evidence IEA]	679.15	1211.05	1042.07	920	1.16216	1.31636	1.13268
OB	PP16G1020	hypothetical protein;Ontology_term=GO_function: GO:0008173 - RNA methyltransferase activity [Evidence IEA],GO_function: GO:0030697 - S-adenosylmethionine-dependent tRNA (m5U54) methyltransferase activity [Evidence IEA],GO_process: GO:0006396 - RNA processing [Evidence IEA]	134.09	47.17	34.53	62.07	1.36606	0.759948	0.556307
OB	PP16G1260	hypothetical protein	716.36	1688.9	1718.19	1691.09	0.982953	0.998705	1.01603
OB	PP16G1990	TCP-1/cpn60 chaperonin;Ontology_term=GO_component: GO:0005737 - cytoplasm [Evidence IEA],GO_function: GO:0005524 - ATP binding [Evidence IEA],GO_process: GO:0042026 - protein refolding [Evidence IEA],GO_process: GO:0006457 - protein folding [Evidence IEA]	4397.34	1738.48	1491.73	2157.52	1.16541	0.805777	0.69141
OB	PP17G0820	hypothetical protein	1661.5	2983.75	2915.5	2195.41	1.02341	1.35909	1.328
OB	PP17G0920	hypothetical protein	836.22	2717.22	1422.1	1125.96	1.91071	2.41325	1.26301
OB	PP17G1310	hypothetical protein	2669.33	6090.66	4106.31	4468.18	1.48324	1.36312	0.919012
OB	PP17G1560	hypothetical protein	173.6	338.03	303.11	332.3	1.11521	1.01724	0.912158
OB	PP17G2590	hypothetical protein	305.8	88.08	100.92	162.9	0.872771	0.5407	0.619521
OB	PP18G0710	hypothetical protein	2644.06	4129.08	4007.22	3444.43	1.03041	1.19877	1.16339
OB	PP18G2260	40S ribosomal protein S12;Ontology_term=GO_component: GO:0005840 - ribosome [Evidence IEA],GO_function: GO:0003735 - structural constituent of ribosome [Evidence IEA],GO_process: GO:0006412 - translation [Evidence IEA]	2327.21	1352.45	1306.21	1428.47	1.0354	0.946782	0.914412
OB	PP19G1640	hypothetical protein	79.65	215.15	132.09	130.44	1.62881	1.64942	1.01265
OB	PP19G1810	hypothetical protein	1782.85	1016.47	1047.39	1098.93	0.970479	0.924963	0.9531
OB	PP19G1830	hypothetical protein;Ontology_term=GO_function: GO:0003677 - DNA binding [Evidence IEA]	829.46	216.57	206.17	286.62	1.05044	0.7556	0.719315
OB	PP19G2330	hypothetical protein;Ontology_term=GO_function: GO:0005524 - ATP binding [Evidence IEA],GO_function: GO:0004222 - metalloendopeptidase activity [Evidence IEA],GO_process: GO:0006508 - proteolysis [Evidence IEA]	2184.07	1322.6	1134.35	1544.67	1.16595	0.856235	0.734364
OB	PP20G0390	pre-mRNA splicing factor;Ontology_term=GO_function: GO:0005515 - protein binding [Evidence IEA],GO_process: GO:0006396 - RNA processing [Evidence IEA]	605.39	289.06	324.68	319.1	0.890292	0.90586	1.01749
OB	PP20G0820	hypothetical protein	73.83	41.49	43.37	60.99	0.956652	0.680275	0.7111
OB	PP20G1290	hypothetical protein;Ontology_term=GO_function: GO:0016757 - transferase activity, transferring glycosyl groups [Evidence IEA],GO_function: GO:0000030 - mannosyltransferase activity [Evidence IEA]	461.84	155.14	169.61	201.57	0.914687	0.769658	0.841445
OB	PP20G1750	hypothetical protein;Ontology_term=GO_function: GO:0005515 - protein binding [Evidence IEA]	571.51	281.12	266.17	340.68	1.05617	0.825173	0.78129
OB	PP20G1850	hypothetical protein	2233.99	1434.23	1307.04	1479.99	1.09731	0.969081	0.883141
OB	PP20G2230	hypothetical protein;Ontology_term=GO_function: GO:0005525 - GTP binding [Evidence IEA],GO_function: GO:0003924 - GTPase activity [Evidence IEA]	385.93	250.2	257.1	332.8	0.973162	0.751803	0.772536
OB	PP21G0370	hypothetical protein	2503.71	9643.52	4715.41	4912.62	2.04511	1.96301	0.959856
OB	PP21G1420	biotin synthase;Ontology_term=GO_function: GO:0051536 - iron-sulfur cluster binding [Evidence IEA],GO_function: GO:0003824 - catalytic activity [Evidence IEA],GO_function: GO:0004076 - biotin synthase activity [Evidence IEA],GO_process: GO:0009102 - biotin biosynthetic process [Evidence IEA]	1406.1	679.03	709.56	842.4	0.956973	0.806066	0.842308
OB	PP21G1590	hypothetical protein	602.26	306.39	291	347.24	1.05289	0.882358	0.838037
OB	PP21G1870	hypothetical protein;Ontology_term=GO_component: GO:0005634 - nucleus [Evidence IEA],GO_function: GO:0005515 - protein binding [Evidence IEA]	955.85	523.05	455.97	541.45	1.14711	0.966017	0.842128
OB	PP22G1390	hypothetical protein	500.25	309.15	297.22	351.29	1.04014	0.880042	0.846082
OB	PP22G2210	hypothetical protein	2183.42	1430.03	1387.49	1424.37	1.03066	1.00397	0.974108
OB	PP23G0050	hypothetical protein	218	142.79	130.4	142.26	1.09502	1.00373	0.916632
OB	PP23G0510	hypothetical protein	1620.69	1022.05	1063.65	1192.87	0.960889	0.856799	0.891673
OB	PP23G1370	hypothetical protein	687.14	225.16	227.72	353.17	0.988758	0.63754	0.644789
OB	PP23G1670	hypothetical protein;Ontology_term=GO_function: GO:0005524 - ATP binding [Evidence IEA],GO_function: GO:0004326 - tetrahydrofolylpolyglutamate synthase activity [Evidence IEA],GO_function: GO:0016874 - ligase activity [Evidence IEA],GO_process: GO:0009058 - biosynthetic process [Evidence IEA],GO_process: GO:0009396 - folic acid-containing compound biosynthetic process [Evidence IEA]	1558.31	961.12	1041.43	1080.26	0.922885	0.889712	0.964055
OB	PP24G0430	hypothetical protein;Ontology_term=GO_component: GO:0030688 - preribosome, small subunit precursor [Evidence IEA],GO_process: GO:0006364 - rRNA processing [Evidence IEA]	984	406.09	366.63	450.8	1.10763	0.900821	0.813287
OB	PP24G0610	hypothetical protein	393.38	219.13	209.89	299.31	1.04402	0.732117	0.701246
OB	PP24G1940	hypothetical protein;Ontology_term=GO_function: GO:0005506 - iron ion binding [Evidence IEA],GO_function: GO:0016705 - oxidoreductase activity, acting on paired donors, with incorporation or reduction of molecular oxygen [Evidence IEA],GO_function: GO:0031418 - L-ascorbic acid binding [Evidence IEA],GO_function: GO:0016491 - oxidoreductase activity [Evidence IEA],GO_process: GO:0055114 - oxidatio…	624.36	276.89	296.34	336.08	0.934366	0.823881	0.881754
OB	PP25G0340	hypothetical protein	312.73	784.57	739.19	644.9	1.06139	1.21658	1.14621
OB	PP25G0770	hypothetical protein	233.32	150.75	151.65	151.6	0.994065	0.994393	1.00033
OB	PP25G1430	hypothetical protein;Ontology_term=GO_function: GO:0003676 - nucleic acid binding [Evidence IEA],GO_function: GO:0005524 - ATP binding [Evidence IEA]	1472.18	799.32	863.71	1058.47	0.92545	0.755165	0.815999
OB	PP25G1480	hypothetical protein;Ontology_term=GO_component: GO:0005732 - small nucleolar ribonucleoprotein complex [Evidence IEA],GO_component: GO:0005681 - spliceosomal complex [Evidence IEA],GO_process: GO:0000398 - mRNA splicing, via spliceosome [Evidence IEA],GO_process: GO:0000387 - spliceosomal snRNP assembly [Evidence IEA]	345.49	202.18	184.37	225.04	1.0966	0.898418	0.819277
OB	PP25G2090	hypothetical protein;Ontology_term=GO_process: GO:0042256 - mature ribosome assembly [Evidence IEA],GO_process: GO:0042254 - ribosome biogenesis [Evidence IEA]	1593.01	870.82	975.6	1039.78	0.892599	0.837504	0.938275
OB	PP26G0140	hypothetical protein;Ontology_term=GO_function: GO:0016491 - oxidoreductase activity [Evidence IEA],GO_process: GO:0055114 - oxidation-reduction process [Evidence IEA]	718.62	392.72	460.43	565.35	0.852942	0.694649	0.814416
OB	PP26G1180	hypothetical protein;Ontology_term=GO_function: GO:0003677 - DNA binding [Evidence IEA]	1159.98	649.02	612.3	780.35	1.05997	0.831704	0.784648
OB	PP26G1520	hypothetical protein	855.67	1355.89	1347.61	1274.36	1.00614	1.06398	1.05748
OB	PP26G1530	hypothetical protein	184.83	321.75	283.65	277.78	1.13432	1.15829	1.02113
OB	PP26G2370	hypothetical protein	399.07	220.25	225.22	290.49	0.977933	0.758202	0.775311
OB	PP27G0150	hypothetical protein;Ontology_term=GO_function: GO:0004356 - glutamate-ammonia ligase activity [Evidence IEA],GO_function: GO:0003824 - catalytic activity [Evidence IEA],GO_process: GO:0006807 - nitrogen compound metabolic process [Evidence IEA]	2476.85	4147.41	3738.72	3228.46	1.10931	1.28464	1.15805
OB	PP27G0840	hypothetical protein	388.32	625.51	676.18	685.6	0.925064	0.912354	0.98626
OB	PP28G1390	hypothetical protein	1615.57	2418.13	2491.96	2070.92	0.970373	1.16766	1.20331
OB	PP29G0470	hypothetical protein;Ontology_term=GO_component: GO:0016020 - membrane [Evidence IEA],GO_process: GO:0009765 - photosynthesis, light harvesting [Evidence IEA]	6401.6	33238.9	10820.9	7086.13	3.07173	4.6907	1.52705
OB	PP29G0690	hypothetical protein;Ontology_term=GO_function: GO:0005515 - protein binding [Evidence IEA]	405.39	261.6	248.44	248.42	1.05297	1.05306	1.00008
OB	PP29G1030	hypothetical protein	1044.73	1917.88	2013.08	1532.28	0.952709	1.25165	1.31378
OB	PP29G1780	hypothetical protein	1919.33	4676.16	3292.28	3092.26	1.42034	1.51221	1.06468
OB	PP29G2030	hypothetical protein;Ontology_term=GO_function: GO:0016301 - kinase activity [Evidence IEA],GO_function: GO:0005524 - ATP binding [Evidence IEA]	398.43	163.3	208.78	243.77	0.782163	0.669894	0.856463
OB	PP30G0970	hypothetical protein	96.16	147.09	155.73	139.75	0.944519	1.05252	1.11435
OB	PP30G1610	hypothetical protein	782.99	381.68	389.35	542.64	0.980301	0.703376	0.717511
OB	PP31G0190	hypothetical protein	4450.69	8928.26	8307.85	7249.59	1.07468	1.23155	1.14598
OB	PP31G0380	Protein fam86a	289.73	166.52	188.67	206.85	0.882599	0.805028	0.91211
OB	PP31G0600	hypothetical protein	1641.58	2610.01	2550.56	1794.96	1.02331	1.45408	1.42096
OB	PP31G1080	60S ribosomal protein L39;Ontology_term=GO_component: GO:0005840 - ribosome [Evidence IEA],GO_function: GO:0003735 - structural constituent of ribosome [Evidence IEA],GO_process: GO:0006412 - translation [Evidence IEA]	2991.56	1515.06	1888.45	1843.19	0.802277	0.821977	1.02456
OB	PP32G0040	hypothetical protein;Ontology_term=GO_function: GO:0005524 - ATP binding [Evidence IEA]	2588.49	1598.96	1577.04	1651.69	1.0139	0.968075	0.954804
OB	PP32G1040	hypothetical protein;Ontology_term=GO_function: GO:0003993 - acid phosphatase activity [Evidence IEA],GO_function: GO:0046872 - metal ion binding [Evidence IEA]	1623.21	1009.36	1064.02	1180.66	0.948629	0.854912	0.901208
OB	PP33G0450	hypothetical protein	639.73	337.23	327.36	407.56	1.03015	0.827436	0.803219
OB	PP33G0810	hypothetical protein	632.76	330.48	361.82	401.67	0.913382	0.822765	0.900789
OB	PP34G1670	hypothetical protein;Ontology_term=GO_function: GO:0005515 - protein binding [Evidence IEA]	1237.55	625.77	653.68	752.81	0.957303	0.831246	0.86832
OB	PP35G1110	hypothetical protein	30.28	12.1	13.54	13.49	0.893648	0.896961	1.00371
OB	PP35G1700	Exosome complex component RRP41	616.05	307.94	378.65	387.1	0.813258	0.795505	0.978171
OB	PP36G1320	hypothetical protein;Ontology_term=GO_component: GO:0031417 - NatC complex [Evidence IEA],GO_process: GO:0017196 - N-terminal peptidyl-methionine acetylation [Evidence IEA]	1815.33	744.99	801.4	1048.08	0.929611	0.710814	0.764636
OB	PP37G0460	hypothetical protein	1097.58	547.05	511.06	695.57	1.07042	0.786477	0.734736
OB	PP37G1110	hypothetical protein;Ontology_term=GO_function: GO:0003723 - RNA binding [Evidence IEA],GO_function: GO:0019843 - rRNA binding [Evidence IEA]	449.29	159.53	162.58	222.6	0.98124	0.716667	0.730368
OB	PP37G1600	hypothetical protein;Ontology_term=GO_component: GO:0000178 - exosome (RNase complex) [Evidence IEA],GO_function: GO:0003723 - RNA binding [Evidence IEA]	651.92	396.76	389.47	421.03	1.01872	0.942356	0.925041
OB	PP37G1660	hypothetical protein;Ontology_term=GO_function: GO:0003824 - catalytic activity [Evidence IEA],GO_function: GO:0050662 - coenzyme binding [Evidence IEA]	480.54	274.24	292.89	303.09	0.936324	0.904814	0.966347
OB	PP38G0060	40S ribosomal protein S28;Ontology_term=GO_component: GO:0005840 - ribosome [Evidence IEA],GO_function: GO:0003735 - structural constituent of ribosome [Evidence IEA],GO_process: GO:0006412 - translation [Evidence IEA]	2184.26	1284.4	1401.37	1520.73	0.916532	0.844594	0.921511
OB	PP38G1030	hypothetical protein	342.39	522.6	521.34	513.94	1.00242	1.01685	1.0144
OB	PP39G0290	hypothetical protein;Ontology_term=GO_process: GO:0015969 - guanosine tetraphosphate metabolic process [Evidence IEA]	5672.65	9223.2	9716.84	7972.1	0.949197	1.15693	1.21886
OB	PP41G0290	hypothetical protein;Ontology_term=GO_function: GO:0003676 - nucleic acid binding [Evidence IEA],GO_function: GO:0005524 - ATP binding [Evidence IEA]	8485.2	5463.25	4648.94	5506.12	1.17516	0.992214	0.844322
OB	PP42G0630	hypothetical protein	3338.04	2009.13	1871.04	2266.62	1.0738	0.886399	0.825476
OB	PP42G0780	RuBisCO large subunit-binding protein subunit beta, chloroplastic;Ontology_term=GO_component: GO:0005737 - cytoplasm [Evidence IEA],GO_function: GO:0005524 - ATP binding [Evidence IEA],GO_process: GO:0042026 - protein refolding [Evidence IEA],GO_process: GO:0006457 - protein folding [Evidence IEA]	2457.81	914.72	779.61	1187.02	1.1733	0.770602	0.656779
OB	PP42G0800	hypothetical protein;Ontology_term=GO_function: GO:0003824 - catalytic activity [Evidence IEA],GO_function: GO:0004160 - dihydroxy-acid dehydratase activity [Evidence IEA],GO_process: GO:0009082 - branched-chain amino acid biosynthetic process [Evidence IEA]	1782.9	611.3	515.68	864.83	1.18543	0.706844	0.596279
OB	PP43G0540	hypothetical protein	124.06	81.03	77.78	86.06	1.04178	0.941552	0.903788
OF	PP01G1060	LYR motif containing protein 1	121	165.75	201.73	202.84	0.821643	0.817147	0.994528
OF	PP04G4700	hypothetical protein	143.42	210.85	221.77	256.77	0.95076	0.821163	0.863691
OF	PP05G2620	hypothetical protein	101.84	119.59	168.29	191.11	0.710619	0.625765	0.880592
OF	PP06G1030	hypothetical protein;Ontology_term=GO_component: GO:0016020 - membrane [Evidence IEA],GO_function: GO:0016887 - ATPase activity [Evidence IEA],GO_function: GO:0005524 - ATP binding [Evidence IEA]	442.28	326.68	218.67	262.96	1.49394	1.24232	0.831571
OF	PP12G2010	hypothetical protein;Ontology_term=GO_function: GO:0005515 - protein binding [Evidence IEA]	423.26	581.82	648.9	691.49	0.896625	0.8414	0.938408
OF	PP14G1560	hypothetical protein;Ontology_term=GO_function: GO:0008686 - 3,4-dihydroxy-2-butanone-4-phosphate synthase activity [Evidence IEA],GO_process: GO:0009231 - riboflavin biosynthetic process [Evidence IEA]	976.27	1420.31	1664.97	1778.19	0.853054	0.798739	0.936329
OF	PP15G2330	hypothetical protein	2098.25	1496.15	1176.52	1320.54	1.27167	1.13298	0.890939
OF	PP17G0890	hypothetical protein	1189.37	904.56	775.63	664.64	1.16623	1.36098	1.16699
OF	PP18G0650	hypothetical protein	500.04	656.3	873.5	824.66	0.751345	0.795843	1.05922
OF	PP20G1030	hypothetical protein	113.19	164.45	195.39	228.71	0.84165	0.719033	0.854313
OF	PP26G2270	hypothetical protein	148.55	108.75	80.98	80.16	1.34292	1.35666	1.01023
OF	PP31G0170	hypothetical protein	737.43	614.89	336.38	417.81	1.82796	1.4717	0.805103
OF	PP33G0160	Platelet-activating factor acetylhydrolase;Ontology_term=GO_function: GO:0003847 - 1-alkyl-2-acetylglycerophosphocholine esterase activity [Evidence IEA],GO_process: GO:0016042 - lipid catabolic process [Evidence IEA]	15.59	63.15	62.92	58.05	1.00366	1.08786	1.08389
OF	PP39G0530	hypothetical protein	352.55	270.91	229.72	212.56	1.17931	1.27451	1.08073
BF	PP02G2060	hypothetical protein	285.83	171.64	221.54	164.33	0.774759	1.04448	1.34814
BF	PP02G2420	hypothetical protein;Ontology_term=GO_function: GO:0016836 - hydro-lyase activity [Evidence IEA],GO_function: GO:0016829 - lyase activity [Evidence IEA],GO_function: GO:0004333 - fumarate hydratase activity [Evidence IEA],GO_function: GO:0003824 - catalytic activity [Evidence IEA],GO_process: GO:0006091 - generation of precursor metabolites and energy [Evidence IEA]	137.85	432.01	139.99	323.03	3.08601	1.33737	0.433365
BF	PP02G3100	hypothetical protein;Ontology_term=GO_function: GO:0005515 - protein binding [Evidence IEA],GO_process: GO:0000160 - phosphorelay signal transduction system [Evidence IEA]	3271.98	9715.96	4669.8	6197.4	2.08059	1.56775	0.75351
BF	PP03G0930	hypothetical protein;Ontology_term=GO_component: GO:0016021 - integral component of membrane [Evidence IEA]	134.8	300.3	187.98	327.87	1.59751	0.915912	0.573337
BF	PP03G1200	hypothetical protein;Ontology_term=GO_function: GO:0005515 - protein binding [Evidence IEA]	48.73	180.19	67.6	146.26	2.66553	1.23198	0.462191
BF	PP03G1480	hypothetical protein	232.57	710.27	343.03	465.62	2.07058	1.52543	0.736717
BF	PP03G4540	hypothetical protein	83.35	138.04	94.41	150.48	1.46213	0.917331	0.627392
BF	PP04G2680	hypothetical protein;Ontology_term=GO_function: GO:0016773 - phosphotransferase activity, alcohol group as acceptor [Evidence IEA],GO_function: GO:0004370 - glycerol kinase activity [Evidence IEA],GO_process: GO:0005975 - carbohydrate metabolic process [Evidence IEA],GO_process: GO:0006072 - glycerol-3-phosphate metabolic process [Evidence IEA]	186.79	460.8	250.33	439.93	1.84077	1.04744	0.569022
BF	PP05G1060	Cyclin, C-terminal domain;Ontology_term=GO_component: GO:0005634 - nucleus [Evidence IEA]	322.84	535.22	408.8	539.64	1.30925	0.991809	0.757542
BF	PP05G1500	hypothetical protein;Ontology_term=GO_component: GO:0005737 - cytoplasm [Evidence IEA],GO_function: GO:0046912 - transferase activity, transferring acyl groups, acyl groups converted into alkyl on transfer [Evidence IEA],GO_function: GO:0004108 - citrate (Si)-synthase activity [Evidence IEA],GO_process: GO:0006099 - tricarboxylic acid cycle [Evidence IEA]	639.15	1200.64	722.93	1416.82	1.6608	0.847419	0.510248
BF	PP06G2470	hypothetical protein;Ontology_term=GO_function: GO:0016491 - oxidoreductase activity [Evidence IEA],GO_process: GO:0055114 - oxidation-reduction process [Evidence IEA]	380.56	692.39	559.58	613.24	1.23734	1.12907	0.912498
BF	PP09G0530	Origin recognition complex, subunit 1;Ontology_term=GO_function: GO:0003682 - chromatin binding [Evidence IEA]	555.13	966.01	767.56	1080.54	1.25855	0.894007	0.710349
BF	PP09G1150	peptidyl-prolyl cis-trans isomerase precursor	386.71	781.53	552.39	855.86	1.41482	0.913152	0.645421
BF	PP09G1550	hypothetical protein;Ontology_term=GO_function: GO:0005524 - ATP binding [Evidence IEA],GO_function: GO:0003677 - DNA binding [Evidence IEA],GO_process: GO:0006260 - DNA replication [Evidence IEA]	344.47	580.34	506.55	640.56	1.14567	0.905989	0.790792
BF	PP09G3800	hypothetical protein;Ontology_term=GO_component: GO:0016020 - membrane [Evidence IEA],GO_function: GO:2001070 - starch binding [Evidence IEA],GO_function: GO:0016780 - phosphotransferase activity, for other substituted phosphate groups [Evidence IEA],GO_function: GO:0005524 - ATP binding [Evidence IEA],GO_function: GO:0016301 - kinase activity [Evidence IEA],GO_function: GO:0030246 - carbohydrate…	319.93	555.53	254.27	544.8	2.1848	1.0197	0.466722
BF	PP11G0180	hypothetical protein	1428.17	2948.54	2090.06	2454.91	1.41074	1.20108	0.851379
BF	PP11G3360	hypothetical protein;Ontology_term=GO_function: GO:0016616 - oxidoreductase activity, acting on the CH-OH group of donors, NAD or NADP as acceptor [Evidence IEA],GO_function: GO:0004450 - isocitrate dehydrogenase (NADP+) activity [Evidence IEA],GO_function: GO:0005509 - calcium ion binding [Evidence IEA],GO_process: GO:0055114 - oxidation-reduction process [Evidence IEA],GO_process: GO:0006102 - …	612.9	1141.81	867.16	1012.23	1.31672	1.12801	0.856683
BF	PP13G1910	hypothetical protein;Ontology_term=GO_function: GO:0043998 - H2A histone acetyltransferase activity [Evidence IEA],GO_function: GO:0010485 - H4 histone acetyltransferase activity [Evidence IEA]	10.29	39.64	9.76	38.6	4.06148	1.02694	0.25285
BF	PP14G1510	hypothetical protein	356.51	618.39	480.18	712.93	1.28783	0.867392	0.67353
BF	PP14G1640	hypothetical protein	24079.3	52985.1	32604.7	38594.6	1.62507	1.37286	0.8448
BF	PP14G1830	hypothetical protein	20.59	99.38	26.19	55.98	3.79458	1.77528	0.467846
BF	PP15G0100	hypothetical protein;Ontology_term=GO_function: GO:0003922 - GMP synthase (glutamine-hydrolyzing) activity [Evidence IEA],GO_function: GO:0005524 - ATP binding [Evidence IEA],GO_function: GO:0016462 - pyrophosphatase activity [Evidence IEA],GO_process: GO:0006164 - purine nucleotide biosynthetic process [Evidence IEA],GO_process: GO:0006177 - GMP biosynthetic process [Evidence IEA]	370.92	685.77	463.75	751.75	1.47875	0.912231	0.616894
BF	PP15G1460	hypothetical protein	124.62	204.7	160.49	219.92	1.27547	0.930793	0.729765
BF	PP15G1630	hypothetical protein;Ontology_term=GO_component: GO:0000776 - kinetochore [Evidence IEA],GO_component: GO:0031262 - Ndc80 complex [Evidence IEA]	316.34	576.81	400.94	665.98	1.43864	0.866107	0.60203
BF	PP15G1820	hypothetical protein	86.03	162.25	119.75	149.71	1.35491	1.08376	0.79988
BF	PP15G2040	hypothetical protein	244.37	448.8	351.07	475.48	1.27838	0.943888	0.738349
BF	PP17G1240	hypothetical protein;Ontology_term=GO_component: GO:0005815 - microtubule organizing center [Evidence IEA],GO_function: GO:0005515 - protein binding [Evidence IEA],GO_process: GO:0034453 - microtubule anchoring [Evidence IEA]	5.25	20.53	14.94	26.66	1.37416	0.770068	0.56039
BF	PP17G2450	Replication protein	30.51	216.25	55.81	173.33	3.87475	1.24762	0.321987
BF	PP18G0250	FACT complex subunit ssrp1;Ontology_term=GO_function: GO:0005515 - protein binding [Evidence IEA]	2351.78	3862.41	2997.12	4085.85	1.28871	0.945314	0.733536
BF	PP18G1040	hypothetical protein;Ontology_term=GO_function: GO:0051536 - iron-sulfur cluster binding [Evidence IEA],GO_function: GO:0016830 - carbon-carbon lyase activity [Evidence IEA],GO_process: GO:0009228 - thiamine biosynthetic process [Evidence IEA]	114.41	3384.06	146.32	538.52	23.1278	6.284	0.271708
BF	PP19G2370	hypothetical protein;Ontology_term=GO_function: GO:0003896 - DNA primase activity [Evidence IEA],GO_process: GO:0006269 - DNA replication, synthesis of RNA primer [Evidence IEA]	138.07	395.3	224.44	396.8	1.76127	0.99622	0.565625
BF	PP21G1110	hypothetical protein;Ontology_term=GO_function: GO:0005515 - protein binding [Evidence IEA]	343.72	611.22	494.87	606.41	1.23511	1.00793	0.816065
BF	PP21G1910	hypothetical protein;Ontology_term=GO_component: GO:0005634 - nucleus [Evidence IEA],GO_component: GO:0008622 - epsilon DNA polymerase complex [Evidence IEA],GO_function: GO:0008270 - zinc ion binding [Evidence IEA],GO_function: GO:0003887 - DNA-directed DNA polymerase activity [Evidence IEA],GO_function: GO:0000166 - nucleotide binding [Evidence IEA],GO_function: GO:0003676 - nucleic acid bindin…	348.45	995.77	438.1	914.05	2.27293	1.0894	0.479295
BF	PP21G2280	hypothetical protein	232.5	417.78	298.2	420.88	1.40101	0.992634	0.708515
BF	PP22G0040	Trehalose-6-P synthase/phosphatase complex synthase subunit;Ontology_term=GO_function: GO:0003824 - catalytic activity [Evidence IEA],GO_function: GO:0003825 - alpha,alpha-trehalose-phosphate synthase (UDP-forming) activity [Evidence IEA],GO_process: GO:0005992 - trehalose biosynthetic process [Evidence IEA]	252.69	692.79	316.55	565.79	2.18856	1.22446	0.559483
BF	PP22G0140	hypothetical protein;Ontology_term=GO_function: GO:0051287 - NAD binding [Evidence IEA],GO_function: GO:0016616 - oxidoreductase activity, acting on the CH-OH group of donors, NAD or NADP as acceptor [Evidence IEA],GO_process: GO:0055114 - oxidation-reduction process [Evidence IEA]	1338.18	2936.57	1806.82	2195.8	1.62527	1.33736	0.822853
BF	PP22G1560	DNA polymerase delta subunit 2;Ontology_term=GO_function: GO:0003887 - DNA-directed DNA polymerase activity [Evidence IEA],GO_function: GO:0003677 - DNA binding [Evidence IEA],GO_process: GO:0006260 - DNA replication [Evidence IEA]	145.33	258.2	206.84	274.32	1.24831	0.941237	0.75401
BF	PP23G0530	hypothetical protein	447.12	925.26	650.94	738.96	1.42142	1.25211	0.880887
BF	PP24G0460	DNA polymerase alpha subunit B;Ontology_term=GO_function: GO:0003887 - DNA-directed DNA polymerase activity [Evidence IEA],GO_function: GO:0003677 - DNA binding [Evidence IEA],GO_process: GO:0006260 - DNA replication [Evidence IEA]	175.39	397.26	262.59	438.73	1.51285	0.905477	0.598523
BF	PP26G0100	alpha-tubulin;Ontology_term=GO_component: GO:0005874 - microtubule [Evidence IEA],GO_function: GO:0005200 - structural constituent of cytoskeleton [Evidence IEA],GO_function: GO:0005525 - GTP binding [Evidence IEA],GO_function: GO:0003924 - GTPase activity [Evidence IEA],GO_process: GO:0007017 - microtubule-based process [Evidence IEA]	2047.16	7528.09	3429.12	7021.42	2.19534	1.07216	0.48838
BF	PP26G0650	hypothetical protein	797.41	1271.21	981.64	1261.16	1.29499	1.00797	0.778363
BF	PP26G1410	hypothetical protein	30.17	67.89	28.68	88.1	2.36715	0.770602	0.325539
BF	PP27G0560	6-phosphogluconate dehydrogenase, decarboxylating 2;Ontology_term=GO_function: GO:0004616 - phosphogluconate dehydrogenase (decarboxylating) activity [Evidence IEA],GO_function: GO:0016491 - oxidoreductase activity [Evidence IEA],GO_function: GO:0050661 - NADP binding [Evidence IEA],GO_process: GO:0055114 - oxidation-reduction process [Evidence IEA],GO_process: GO:0006098 - pentose-phosphate shun…	181.25	599.85	234.63	471.89	2.55658	1.27116	0.497213
BF	PP27G0930	hypothetical protein;Ontology_term=GO_component: GO:0005874 - microtubule [Evidence IEA],GO_function: GO:0005200 - structural constituent of cytoskeleton [Evidence IEA],GO_function: GO:0005525 - GTP binding [Evidence IEA],GO_function: GO:0003924 - GTPase activity [Evidence IEA],GO_process: GO:0007017 - microtubule-based process [Evidence IEA]	2349.4	8026.72	3343.83	6873.95	2.40046	1.1677	0.48645
BF	PP27G1930	hypothetical protein;Ontology_term=GO_function: GO:0003677 - DNA binding [Evidence IEA]	569.72	2436.81	766.16	1278.52	3.18055	1.90596	0.599255
BF	PP28G1430	hypothetical protein	275.58	605.95	354.82	500.74	1.70777	1.21011	0.708591
BF	PP30G0300	hypothetical protein;Ontology_term=GO_function: GO:0016491 - oxidoreductase activity [Evidence IEA],GO_process: GO:0055114 - oxidation-reduction process [Evidence IEA]	96.52	161.56	142.57	190.6	1.1332	0.847639	0.748006
BF	PP30G0470	hypothetical protein;Ontology_term=GO_function: GO:0003864 - 3-methyl-2-oxobutanoate hydroxymethyltransferase activity [Evidence IEA],GO_function: GO:0003824 - catalytic activity [Evidence IEA],GO_process: GO:0015940 - pantothenate biosynthetic process [Evidence IEA]	4020.49	2242.92	2843.04	2507.31	0.788916	0.894552	1.1339
BF	PP33G0880	hypothetical protein;Ontology_term=GO_function: GO:0003755 - peptidyl-prolyl cis-trans isomerase activity [Evidence IEA],GO_process: GO:0000413 - protein peptidyl-prolyl isomerization [Evidence IEA]	12.49	229.05	27.57	43.65	8.30794	5.24742	0.631615
BF	PP37G0010	hypothetical protein	437.63	1004.25	399.99	784.91	2.51069	1.27945	0.5096
BF	PP43G0150	hypothetical protein;Ontology_term=GO_function: GO:0008270 - zinc ion binding [Evidence IEA],GO_function: GO:0016787 - hydrolase activity [Evidence IEA],GO_function: GO:0003824 - catalytic activity [Evidence IEA]	22.7	47.54	41.25	65.44	1.15248	0.726467	0.630348
O	PP01G0100	hypothetical protein	5794.68	9716.64	10826.7	9198.99	0.897471	1.05627	1.17694
O	PP01G0450	KR domain;Ontology_term=GO_function: GO:0016491 - oxidoreductase activity [Evidence IEA]	1184.48	1743.47	2281.06	2000.29	0.764324	0.871609	1.14036
O	PP01G0830	hypothetical protein;Ontology_term=GO_function: GO:0003676 - nucleic acid binding [Evidence IEA]	4720.9	3148.33	3027.87	3127.03	1.03978	1.00681	0.968289
O	PP01G1200	hypothetical protein	343.03	417.21	520.3	425.21	0.801864	0.981186	1.22363
O	PP01G2260	hypothetical protein;Ontology_term=GO_function: GO:0005515 - protein binding [Evidence IEA]	4281.37	3137.77	2720.82	3027.24	1.15324	1.03651	0.898779
O	PP01G2600	hypothetical protein;Ontology_term=GO_function: GO:0003677 - DNA binding [Evidence IEA],GO_function: GO:0003899 - DNA-directed 5'-3' RNA polymerase activity [Evidence IEA],GO_function: GO:0032549 - ribonucleoside binding [Evidence IEA],GO_process: GO:0006351 - transcription, DNA-templated [Evidence IEA]	3304.11	2412.34	2100.54	2629.44	1.14844	0.917435	0.798855
O	PP01G2820	hypothetical protein;Ontology_term=GO_function: GO:0005524 - ATP binding [Evidence IEA],GO_function: GO:0016887 - ATPase activity [Evidence IEA],GO_function: GO:0005515 - protein binding [Evidence IEA]	10093.6	10164.4	6536.43	8749.74	1.55504	1.16168	0.747043
O	PP01G4020	hypothetical protein	79.04	78.9	124.18	90.54	0.635368	0.871438	1.37155
O	PP02G1270	GDP-mannose 3,5-epimerase 2;Ontology_term=GO_function: GO:0003824 - catalytic activity [Evidence IEA],GO_function: GO:0050662 - coenzyme binding [Evidence IEA],GO_function: GO:0051287 - NAD binding [Evidence IEA],GO_function: GO:0047918 - GDP-mannose 3,5-epimerase activity [Evidence IEA]	1955.51	1425.06	946.76	1461.3	1.5052	0.9752	0.647889
O	PP02G1600	Pre-mRNA-processing-splicing factor 8A;Ontology_term=GO_component: GO:0005681 - spliceosomal complex [Evidence IEA],GO_function: GO:0005515 - protein binding [Evidence IEA],GO_function: GO:0003723 - RNA binding [Evidence IEA],GO_function: GO:0017070 - U6 snRNA binding [Evidence IEA],GO_function: GO:0030623 - U5 snRNA binding [Evidence IEA],GO_process: GO:0000398 - mRNA splicing, via spliceosome […	3778.66	3088.4	2232.64	3061.99	1.3833	1.00863	0.729147
O	PP02G2650	hypothetical protein	68.56	76.03	113.59	73.6	0.669337	1.03302	1.54334
O	PP02G2930	hypothetical protein;Ontology_term=GO_function: GO:1990610 - acetolactate synthase regulator activity [Evidence IEA],GO_process: GO:0009082 - branched-chain amino acid biosynthetic process [Evidence IEA]	1786.13	974.18	844.33	1026.2	1.15379	0.949308	0.822773
O	PP02G3730	hypothetical protein	506.18	654.89	774.1	710.14	0.846002	0.922198	1.09007
O	PP02G3830	Mitochondrial DNA replication protein yhm2	609.31	410.57	400.01	510.96	1.0264	0.803527	0.78286
O	PP02G4340	hypothetical protein;Ontology_term=GO_function: GO:0004642 - phosphoribosylformylglycinamidine synthase activity [Evidence IEA],GO_process: GO:0006189 - 'de novo' IMP biosynthetic process [Evidence IEA]	3552.16	2518.39	2081.46	2539.99	1.20992	0.991496	0.819476
O	PP02G4350	hypothetical protein	4109.18	4450.63	6237.4	5184.62	0.713539	0.858429	1.20306
O	PP03G0150	hypothetical protein	617.12	438.5	399.11	490.81	1.09869	0.893421	0.813166
O	PP03G0460	hypothetical protein	759.26	545.83	494.28	493.13	1.10429	1.10687	1.00233
O	PP03G0520	hypothetical protein;Ontology_term=GO_function: GO:0099122 - RNA polymerase II C-terminal domain binding [Evidence IEA],GO_function: GO:0016422 - mRNA (2'-O-methyladenosine-N6-)-methyltransferase activity [Evidence IEA]	539.62	412.48	341.06	435.76	1.20941	0.946576	0.782679
O	PP03G0850	hypothetical protein;Ontology_term=GO_component: GO:0005576 - extracellular region [Evidence IEA],GO_function: GO:0030248 - cellulose binding [Evidence IEA],GO_process: GO:0005975 - carbohydrate metabolic process [Evidence IEA]	108564	82977.1	68868.4	73464.1	1.20486	1.12949	0.937443
O	PP03G1360	40S ribosomal protein S4;Ontology_term=GO_component: GO:0005840 - ribosome [Evidence IEA],GO_function: GO:0003723 - RNA binding [Evidence IEA],GO_function: GO:0003735 - structural constituent of ribosome [Evidence IEA],GO_process: GO:0006412 - translation [Evidence IEA]	8866.66	6174.51	5553.85	6399.99	1.11175	0.964769	0.86779
O	PP03G1540	hypothetical protein	24560.5	31716.7	41103.3	27852.3	0.771633	1.13874	1.47576
O	PP03G1830	hypothetical protein	476.13	627.06	746.43	666.57	0.840079	0.940726	1.11981
O	PP03G2270	hypothetical protein	2331.3	3203.74	3734.59	3259.31	0.857856	0.98295	1.14582
O	PP03G2930	ATP-dependent RNA helicase dbp10;Ontology_term=GO_component: GO:0005634 - nucleus [Evidence IEA],GO_function: GO:0003723 - RNA binding [Evidence IEA],GO_function: GO:0004004 - ATP-dependent RNA helicase activity [Evidence IEA],GO_function: GO:0005524 - ATP binding [Evidence IEA],GO_function: GO:0003676 - nucleic acid binding [Evidence IEA]	2761.99	1931.39	1753.38	1973.55	1.10152	0.978637	0.88844
O	PP03G3440	U4/U6-U5 snRNP complex subunit lsm6;Ontology_term=GO_component: GO:0005732 - small nucleolar ribonucleoprotein complex [Evidence IEA],GO_process: GO:0000398 - mRNA splicing, via spliceosome [Evidence IEA]	312.89	209.93	168.94	207.48	1.24263	1.01181	0.814247
O	PP03G3830	60S ribosomal protein L18;Ontology_term=GO_component: GO:0005840 - ribosome [Evidence IEA],GO_function: GO:0003735 - structural constituent of ribosome [Evidence IEA],GO_process: GO:0006412 - translation [Evidence IEA]	6899.57	4743.91	4431.49	4688.53	1.0705	1.01181	0.945177
O	PP03G3910	hypothetical protein;Ontology_term=GO_component: GO:0005694 - chromosome [Evidence IEA],GO_function: GO:0003916 - DNA topoisomerase activity [Evidence IEA],GO_function: GO:0003677 - DNA binding [Evidence IEA],GO_function: GO:0003917 - DNA topoisomerase type I activity [Evidence IEA],GO_process: GO:0006265 - DNA topological change [Evidence IEA]	358.3	250.85	213.6	304.85	1.17439	0.822864	0.700672
O	PP03G4280	hypothetical protein	821.95	520.09	508.1	584.9	1.0236	0.889195	0.868696
O	PP03G4580	hypothetical protein;Ontology_term=GO_function: GO:0046872 - metal ion binding [Evidence IEA],GO_function: GO:0005515 - protein binding [Evidence IEA]	2380.99	1712.05	1549.55	1589.61	1.10487	1.07703	0.974799
O	PP04G0680	early light-induced protein	7302.5	9518.06	12019.3	10111.6	0.791896	0.941302	1.18867
O	PP04G2800	hypothetical protein;Ontology_term=GO_function: GO:0003723 - RNA binding [Evidence IEA]	1005.99	629.56	476.25	665.69	1.32191	0.945725	0.715423
O	PP04G3670	hypothetical protein;Ontology_term=GO_function: GO:0008168 - methyltransferase activity [Evidence IEA]	361.37	241.35	216.21	322.36	1.11628	0.748697	0.67071
O	PP04G4390	hypothetical protein;Ontology_term=GO_function: GO:0004124 - cysteine synthase activity [Evidence IEA],GO_process: GO:0006535 - cysteine biosynthetic process from serine [Evidence IEA]	771.07	617.5	502.9	927.09	1.22788	0.666063	0.54245
O	PP05G0390	hypothetical protein	2775.71	2709.02	4495.53	3583.32	0.602603	0.756008	1.25457
O	PP05G0490	hypothetical protein;Ontology_term=GO_function: GO:0000287 - magnesium ion binding [Evidence IEA],GO_function: GO:0030976 - thiamine pyrophosphate binding [Evidence IEA],GO_function: GO:0003984 - acetolactate synthase activity [Evidence IEA],GO_function: GO:0050660 - flavin adenine dinucleotide binding [Evidence IEA],GO_function: GO:0003824 - catalytic activity [Evidence IEA],GO_process: GO:00090…	5456.97	3870.26	3393.29	4155.79	1.14056	0.931293	0.816521
O	PP05G0800	hypothetical protein	1436.83	1412.6	2260.48	1711.67	0.624912	0.825276	1.32063
O	PP05G0950	hypothetical protein	8235.52	9269.88	13138.5	8843.7	0.705552	1.04819	1.48563
O	PP05G1120	hypothetical protein;Ontology_term=GO_function: GO:0005524 - ATP binding [Evidence IEA],GO_function: GO:0004822 - isoleucine-tRNA ligase activity [Evidence IEA],GO_function: GO:0000166 - nucleotide binding [Evidence IEA],GO_function: GO:0004812 - aminoacyl-tRNA ligase activity [Evidence IEA],GO_function: GO:0002161 - aminoacyl-tRNA editing activity [Evidence IEA],GO_function: GO:0000049 - tRNA bi…	3134.82	1845.12	1494.47	1868.29	1.23463	0.987598	0.799913
O	PP05G1380	hypothetical protein	2065.9	2762.75	3221.14	2581.81	0.857693	1.07008	1.24763
O	PP05G2190	hypothetical protein	6480.83	5800.19	4216.79	5394.14	1.3755	1.07528	0.781735
O	PP05G3170	hypothetical protein	571.57	270.33	228.7	289.66	1.18203	0.933267	0.789546
O	PP06G0850	hypothetical protein	187.7	240.91	320.66	274.98	0.751294	0.8761	1.16612
O	PP06G1650	hypothetical protein;Ontology_term=GO_function: GO:0016787 - hydrolase activity [Evidence IEA]	320.55	218.46	206.51	234.37	1.05787	0.932116	0.881128
O	PP06G2110	N-alpha-acetyltransferase 16, NatA auxiliary subunit;Ontology_term=GO_function: GO:0005515 - protein binding [Evidence IEA]	1438.23	831.89	683.26	866.86	1.21753	0.959659	0.788201
O	PP06G2660	hypothetical protein	359.18	573.61	616.86	518.89	0.929887	1.10546	1.18881
O	PP06G2790	hypothetical protein	1066.59	742.2	696.32	727.49	1.06589	1.02022	0.957154
O	PP06G2880	hypothetical protein	3506.75	4371.59	5734.91	4505.25	0.762277	0.970332	1.27294
O	PP06G3510	Beta-catenin-like protein 1	347.03	236.13	211.18	268.59	1.11815	0.879147	0.786254
O	PP07G2240	hypothetical protein	2518.59	3713.89	3867.75	3501.87	0.96022	1.06054	1.10448
O	PP07G3120	hypothetical protein;Ontology_term=GO_function: GO:0005524 - ATP binding [Evidence IEA],GO_function: GO:0003676 - nucleic acid binding [Evidence IEA]	755.56	498.74	432.72	553.93	1.15257	0.900366	0.781182
O	PP07G3520	cpn20, cpn10, chcpn10, atcpn21, cpn21 cpn20 (chaperonin 20);Ontology_term=GO_process: GO:0006457 - protein folding [Evidence IEA]	2106.69	1488.65	1318.82	1482.15	1.12877	1.00439	0.889802
O	PP07G3660	hypothetical protein	236.82	199.95	151.8	146.53	1.31719	1.36457	1.03597
O	PP07G3720	hypothetical protein;Ontology_term=GO_function: GO:0003824 - catalytic activity [Evidence IEA],GO_function: GO:0030170 - pyridoxal phosphate binding [Evidence IEA],GO_function: GO:0004400 - histidinol-phosphate transaminase activity [Evidence IEA],GO_process: GO:0009058 - biosynthetic process [Evidence IEA],GO_process: GO:0000105 - histidine biosynthetic process [Evidence IEA]	930.46	618.39	533.34	621.84	1.15947	0.994452	0.85768
O	PP08G0260	hypothetical protein	672.5	871.06	1081.89	783.92	0.805128	1.11116	1.3801
O	PP08G0270	hypothetical protein;Ontology_term=GO_component: GO:0005737 - cytoplasm [Evidence IEA],GO_function: GO:0005524 - ATP binding [Evidence IEA],GO_function: GO:0000287 - magnesium ion binding [Evidence IEA],GO_function: GO:0003723 - RNA binding [Evidence IEA],GO_function: GO:0004826 - phenylalanine-tRNA ligase activity [Evidence IEA],GO_function: GO:0000166 - nucleotide binding [Evidence IEA],GO_proc…	1416.43	992.04	856.74	1044.53	1.15792	0.949748	0.820216
O	PP08G0460	hypothetical protein	197.78	136.17	123.58	144.93	1.10188	0.939557	0.852688
O	PP08G0670	hypothetical protein	2091.33	1619.87	1259.38	1745.54	1.28624	0.928005	0.721484
O	PP08G1310	hypothetical protein;Ontology_term=GO_component: GO:0005852 - eukaryotic translation initiation factor 3 complex [Evidence IEA],GO_function: GO:0003743 - translation initiation factor activity [Evidence IEA],GO_function: GO:0003723 - RNA binding [Evidence IEA],GO_function: GO:0031369 - translation initiation factor binding [Evidence IEA],GO_function: GO:0003676 - nucleic acid binding [Evidence IE…	5427.03	4631.87	3613.29	4509.64	1.2819	1.0271	0.801237
O	PP08G1490	hypothetical protein;Ontology_term=GO_function: GO:0030170 - pyridoxal phosphate binding [Evidence IEA],GO_function: GO:0003824 - catalytic activity [Evidence IEA],GO_process: GO:0009058 - biosynthetic process [Evidence IEA]	627.25	421.18	354.88	411.43	1.18682	1.0237	0.862553
O	PP08G1540	hypothetical protein	1326.87	1757.97	2038.72	1698.88	0.862291	1.03478	1.20004
O	PP08G2010	hypothetical protein;Ontology_term=GO_function: GO:0005524 - ATP binding [Evidence IEA],GO_function: GO:0003676 - nucleic acid binding [Evidence IEA],GO_function: GO:0005515 - protein binding [Evidence IEA]	3314.31	2477.9	1904.53	2324.6	1.30106	1.06595	0.819294
O	PP08G2450	hypothetical protein	350.3	403.82	536.99	424.11	0.752007	0.952159	1.26616
O	PP08G3080	hypothetical protein	494.95	1021.82	874.18	739	1.16889	1.38271	1.18292
O	PP08G3380	hypothetical protein	421.94	285.63	277.81	296.9	1.02815	0.962041	0.935702
O	PP08G3480	ATP-dependent zinc;Ontology_term=GO_function: GO:0004222 - metalloendopeptidase activity [Evidence IEA],GO_function: GO:0005524 - ATP binding [Evidence IEA],GO_process: GO:0006508 - proteolysis [Evidence IEA]	2694.52	1429.43	1310.76	1688.71	1.09054	0.846463	0.77619
O	PP08G3490	60S ribosomal protein L9;Ontology_term=GO_component: GO:0005840 - ribosome [Evidence IEA],GO_function: GO:0003735 - structural constituent of ribosome [Evidence IEA],GO_function: GO:0019843 - rRNA binding [Evidence IEA],GO_process: GO:0006412 - translation [Evidence IEA]	4608.8	3855.97	2742.66	3433.18	1.40592	1.12315	0.798869
O	PP08G3650	hypothetical protein;Ontology_term=GO_function: GO:0015035 - protein disulfide oxidoreductase activity [Evidence IEA],GO_process: GO:0045454 - cell redox homeostasis [Evidence IEA],GO_process: GO:0006662 - glycerol ether metabolic process [Evidence IEA]	10269.8	11710.9	16100.9	10870.1	0.727345	1.07735	1.48121
O	PP09G0720	hypothetical protein;Ontology_term=GO_function: GO:0003723 - RNA binding [Evidence IEA]	494.03	392.13	314.66	427.2	1.2462	0.917907	0.736564
O	PP09G0830	40S ribosomal protein S3-1;Ontology_term=GO_component: GO:0005840 - ribosome [Evidence IEA],GO_function: GO:0003735 - structural constituent of ribosome [Evidence IEA],GO_process: GO:0006412 - translation [Evidence IEA]	8260.63	7193.69	5136.91	6611.04	1.40039	1.08813	0.77702
O	PP09G1200	hypothetical protein;Ontology_term=GO_function: GO:0004843 - thiol-dependent ubiquitin-specific protease activity [Evidence IEA],GO_function: GO:0036459 - thiol-dependent ubiquitinyl hydrolase activity [Evidence IEA],GO_process: GO:0016579 - protein deubiquitination [Evidence IEA],GO_process: GO:0006511 - ubiquitin-dependent protein catabolic process [Evidence IEA]	966.38	637.82	594.42	714.13	1.07301	0.893143	0.832369
O	PP09G1710	hypothetical protein;Ontology_term=GO_function: GO:0003755 - peptidyl-prolyl cis-trans isomerase activity [Evidence IEA],GO_function: GO:0005515 - protein binding [Evidence IEA],GO_process: GO:0000413 - protein peptidyl-prolyl isomerization [Evidence IEA],GO_process: GO:0006457 - protein folding [Evidence IEA]	887.13	654.45	578.12	653.2	1.13203	1.00191	0.885058
O	PP09G1910	hypothetical protein;Ontology_term=GO_function: GO:0003723 - RNA binding [Evidence IEA]	4904.99	3355.52	2868.25	3194.1	1.16988	1.05054	0.897984
O	PP09G2620	hypothetical protein;Ontology_term=GO_component: GO:0005737 - cytoplasm [Evidence IEA],GO_function: GO:0004619 - phosphoglycerate mutase activity [Evidence IEA],GO_function: GO:0030145 - manganese ion binding [Evidence IEA],GO_function: GO:0003824 - catalytic activity [Evidence IEA],GO_function: GO:0046872 - metal ion binding [Evidence IEA],GO_process: GO:0006007 - glucose catabolic process [Evid…	1433.49	755.58	571.57	823.2	1.32194	0.917857	0.694327
O	PP09G3350	hypothetical protein;Ontology_term=GO_component: GO:1990904 - ribonucleoprotein complex [Evidence IEA],GO_component: GO:0005634 - nucleus [Evidence IEA],GO_function: GO:0003723 - RNA binding [Evidence IEA],GO_function: GO:0003676 - nucleic acid binding [Evidence IEA],GO_process: GO:0006396 - RNA processing [Evidence IEA]	967.84	274.92	195.04	326.05	1.40956	0.843184	0.59819
O	PP09G3860	Translocase of chloroplast;Ontology_term=GO_function: GO:0005525 - GTP binding [Evidence IEA]	4767.87	3341.06	2532.8	3426.15	1.31912	0.975165	0.739255
O	PP10G0100	hypothetical protein;Ontology_term=GO_function: GO:0004832 - valine-tRNA ligase activity [Evidence IEA],GO_function: GO:0000166 - nucleotide binding [Evidence IEA],GO_function: GO:0005524 - ATP binding [Evidence IEA],GO_function: GO:0004812 - aminoacyl-tRNA ligase activity [Evidence IEA],GO_function: GO:0002161 - aminoacyl-tRNA editing activity [Evidence IEA],GO_process: GO:0006438 - valyl-tRNA a…	3785.99	2596.7	2000.22	2599.63	1.29821	0.998873	0.769425
O	PP10G2240	hypothetical protein	439.28	559.57	664.83	582.64	0.841674	0.960404	1.14106
O	PP10G3280	hypothetical protein;Ontology_term=GO_component: GO:0005634 - nucleus [Evidence IEA],GO_function: GO:0003899 - DNA-directed 5'-3' RNA polymerase activity [Evidence IEA],GO_function: GO:0003677 - DNA binding [Evidence IEA],GO_function: GO:0008270 - zinc ion binding [Evidence IEA],GO_process: GO:0006351 - transcription, DNA-templated [Evidence IEA]	1662.61	1093.87	848.94	1054.75	1.28851	1.03709	0.804873
O	PP10G3470	hypothetical protein;Ontology_term=GO_function: GO:0004252 - serine-type endopeptidase activity [Evidence IEA],GO_process: GO:0006508 - proteolysis [Evidence IEA]	6723.39	6071.79	4424.49	5268.98	1.37231	1.15237	0.839724
O	PP10G3610	hypothetical protein	1035.69	1279.63	1610.93	1373.54	0.794342	0.931629	1.17283
O	PP11G1650	Metallo-beta-lactamase super;Ontology_term=GO_process: GO:0008033 - tRNA processing [Evidence IEA]	1689.22	1214.65	1081.28	1380.8	1.12334	0.879671	0.783082
O	PP11G1750	hypothetical protein;Ontology_term=GO_function: GO:0003676 - nucleic acid binding [Evidence IEA],GO_function: GO:0003723 - RNA binding [Evidence IEA]	9027.17	6165.79	5578.5	6105.46	1.10528	1.00988	0.91369
O	PP11G1830	hypothetical protein	1056.26	1234.84	1674.86	1380.4	0.73728	0.894552	1.21331
O	PP11G2020	hypothetical protein	57.64	72.84	98.89	81.45	0.736576	0.894291	1.21412
O	PP11G2890	hypothetical protein	759.75	909.93	1159.35	997.4	0.784862	0.912302	1.16237
O	PP11G3030	hypothetical protein;Ontology_term=GO_function: GO:0016887 - ATPase activity [Evidence IEA],GO_function: GO:0005524 - ATP binding [Evidence IEA]	1804.11	1149.21	865.41	1187.76	1.32794	0.967544	0.728607
O	PP12G0340	Inositol 1,4,5-trisphosphate receptor type 1;Ontology_term=GO_component: GO:0016020 - membrane [Evidence IEA],GO_function: GO:0005262 - calcium channel activity [Evidence IEA],GO_process: GO:0070588 - calcium ion transmembrane transport [Evidence IEA]	46.36	32.37	23.06	24.01	1.40373	1.34819	0.960433
O	PP12G0660	hypothetical protein;Ontology_term=GO_component: GO:0016020 - membrane [Evidence IEA],GO_function: GO:0046873 - metal ion transmembrane transporter activity [Evidence IEA],GO_process: GO:0030001 - metal ion transport [Evidence IEA]	821.25	547.55	543.59	543.89	1.00728	1.00673	0.999448
O	PP12G1490	hypothetical protein	1835.2	2136.37	2957.99	2417.55	0.722237	0.883692	1.22355
O	PP12G2300	60S ribosomal protein L7;Ontology_term=GO_component: GO:0022625 - cytosolic large ribosomal subunit [Evidence IEA],GO_function: GO:0003735 - structural constituent of ribosome [Evidence IEA],GO_process: GO:0000463 - maturation of LSU-rRNA from tricistronic rRNA transcript (SSU-rRNA, 5.8S rRNA, LSU-rRNA) [Evidence IEA]	9377.07	7348.9	6185.49	7011.32	1.18809	1.04815	0.882215
O	PP13G0660	hypothetical protein;Ontology_term=GO_function: GO:0005515 - protein binding [Evidence IEA],GO_function: GO:0042802 - identical protein binding [Evidence IEA]	282.61	404.05	457.93	369.27	0.88234	1.09419	1.2401
O	PP13G0880	Eukaryotic translation initiation factor 3 subunit H;Ontology_term=GO_component: GO:0005737 - cytoplasm [Evidence IEA],GO_component: GO:0005852 - eukaryotic translation initiation factor 3 complex [Evidence IEA],GO_function: GO:0005515 - protein binding [Evidence IEA],GO_function: GO:0003743 - translation initiation factor activity [Evidence IEA]	1200.42	918.57	785.92	854.6	1.16878	1.07485	0.919635
O	PP13G1140	hypothetical protein;Ontology_term=GO_function: GO:0003676 - nucleic acid binding [Evidence IEA],GO_function: GO:0005524 - ATP binding [Evidence IEA]	1155.23	910.13	758.75	987.39	1.19951	0.921753	0.76844
O	PP13G1460	hypothetical protein;Ontology_term=GO_function: GO:0003824 - catalytic activity [Evidence IEA]	377.36	257.99	231.59	272.92	1.11399	0.945295	0.848564
O	PP13G1800	hypothetical protein	241.6	150.99	123.91	140.96	1.21855	1.07115	0.879044
O	PP13G2120	hypothetical protein;Ontology_term=GO_process: GO:0006511 - ubiquitin-dependent protein catabolic process [Evidence IEA]	68.42	85.74	114.14	121.7	0.751183	0.704519	0.93788
O	PP14G0380	RNA binding protein snu13;Ontology_term=GO_component: GO:0005730 - nucleolus [Evidence IEA],GO_component: GO:1990904 - ribonucleoprotein complex [Evidence IEA],GO_function: GO:0003723 - RNA binding [Evidence IEA],GO_process: GO:0042254 - ribosome biogenesis [Evidence IEA]	4167.87	3093.44	2785.36	2961.36	1.11061	1.0446	0.940568
O	PP14G1300	hypothetical protein	2461.47	2184.7	1607.53	2209.24	1.35904	0.988892	0.727639
O	PP14G1440	hypothetical protein;Ontology_term=GO_function: GO:0003677 - DNA binding [Evidence IEA],GO_process: GO:0015074 - DNA integration [Evidence IEA],GO_process: GO:0006310 - DNA recombination [Evidence IEA]	136.63	93.8	88.68	91.83	1.05774	1.02145	0.965697
O	PP14G1700	hypothetical protein;Ontology_term=GO_function: GO:0005515 - protein binding [Evidence IEA]	989.9	660.67	633.27	722.95	1.04327	0.913853	0.875953
O	PP14G2350	hypothetical protein	2165.12	3107.06	3567.92	2819.92	0.870832	1.10183	1.26526
O	PP14G2700	hypothetical protein	2792.97	3818.45	4376.72	3528.17	0.872446	1.08227	1.24051
O	PP15G0090	pre-tRNA nuclear export protein;Ontology_term=GO_function: GO:0005525 - GTP binding [Evidence IEA],GO_function: GO:0003924 - GTPase activity [Evidence IEA]	14348.5	12728.2	9478.97	13233	1.34279	0.961853	0.716312
O	PP15G0130	hypothetical protein;Ontology_term=GO_component: GO:0005634 - nucleus [Evidence IEA],GO_function: GO:0005515 - protein binding [Evidence IEA],GO_function: GO:0003676 - nucleic acid binding [Evidence IEA]	1591.68	850.11	786.3	994.65	1.08115	0.854683	0.790529
O	PP15G0670	Anoctamin-8	59.95	29.21	6.89	19.91	4.23948	1.4671	0.346057
O	PP15G0950	hypothetical protein;Ontology_term=GO_component: GO:0005665 - RNA polymerase II, core complex [Evidence IEA],GO_function: GO:0046983 - protein dimerization activity [Evidence IEA],GO_function: GO:0001055 - RNA polymerase II activity [Evidence IEA],GO_process: GO:0006351 - transcription, DNA-templated [Evidence IEA],GO_process: GO:0006366 - transcription by RNA polymerase II [Evidence IEA]	800.23	544.31	500.12	563.34	1.08836	0.966219	0.887776
O	PP15G1030	hypothetical protein;Ontology_term=GO_function: GO:0004386 - helicase activity [Evidence IEA],GO_function: GO:0005524 - ATP binding [Evidence IEA],GO_function: GO:0003676 - nucleic acid binding [Evidence IEA]	1561.28	1046.78	797.91	1136.95	1.3119	0.920691	0.701799
O	PP15G1540	hypothetical protein;Ontology_term=GO_function: GO:0004672 - protein kinase activity [Evidence IEA],GO_function: GO:0005524 - ATP binding [Evidence IEA],GO_process: GO:0006468 - protein phosphorylation [Evidence IEA]	962.36	755.4	508.04	717.8	1.48689	1.05238	0.707774
O	PP15G2390	hypothetical protein	304.46	390.13	461.11	383.34	0.846067	1.01771	1.20287
O	PP15G2540	hypothetical protein	4293.49	3126.15	2835.45	3113	1.10252	1.00422	0.910842
O	PP16G0500	hypothetical protein	1507.92	1195.64	976.79	975.49	1.22405	1.22568	1.00133
O	PP16G1140	hypothetical protein	11.29	18.75	28.13	22.32	0.666548	0.840054	1.2603
O	PP16G1160	hypothetical protein;Ontology_term=GO_function: GO:0005515 - protein binding [Evidence IEA]	454.45	213.96	172.92	246.67	1.23734	0.867394	0.701018
O	PP16G1830	hypothetical protein;Ontology_term=GO_function: GO:0003723 - RNA binding [Evidence IEA],GO_function: GO:0005515 - protein binding [Evidence IEA],GO_process: GO:0006396 - RNA processing [Evidence IEA]	1721.25	1286.79	969.38	1215.62	1.32744	1.05855	0.797437
O	PP17G0850	hypothetical protein;Ontology_term=GO_function: GO:0016852 - sirohydrochlorin cobaltochelatase activity [Evidence IEA],GO_process: GO:0009236 - cobalamin biosynthetic process [Evidence IEA]	417.28	545.48	746	666.4	0.731206	0.818547	1.11945
O	PP17G1000	hypothetical protein	1084.38	619.38	426.14	578.98	1.45347	1.06978	0.736019
O	PP17G1120	hypothetical protein;Ontology_term=GO_function: GO:0003677 - DNA binding [Evidence IEA]	1520.18	2136.09	2343.06	2330.59	0.911667	0.916545	1.00535
O	PP17G1710	hypothetical protein;Ontology_term=GO_function: GO:0005515 - protein binding [Evidence IEA],GO_function: GO:0003779 - actin binding [Evidence IEA]	13.5	5.79	0.6	2.22	9.65	2.60811	0.27027
O	PP17G2120	hypothetical protein;Ontology_term=GO_function: GO:0005524 - ATP binding [Evidence IEA]	3067.89	2126.38	1940.02	2283.94	1.09606	0.931014	0.849418
O	PP17G2280	hypothetical protein;Ontology_term=GO_function: GO:0008757 - S-adenosylmethionine-dependent methyltransferase activity [Evidence IEA]	204.19	277.78	311.44	277.81	0.891921	0.999892	1.12105
O	PP18G1210	hypothetical protein	14080.1	9712.91	8853.16	9639.88	1.09711	1.00758	0.918389
O	PP18G2190	hypothetical protein;Ontology_term=GO_component: GO:0005634 - nucleus [Evidence IEA],GO_function: GO:0003676 - nucleic acid binding [Evidence IEA],GO_function: GO:0008270 - zinc ion binding [Evidence IEA],GO_process: GO:0000398 - mRNA splicing, via spliceosome [Evidence IEA]	592.75	449.12	328.4	468.08	1.3676	0.959494	0.701589
O	PP19G0330	hypothetical protein;Ontology_term=GO_function: GO:0005525 - GTP binding [Evidence IEA]	935.04	569.44	465.49	654.92	1.22331	0.86948	0.710759
O	PP19G0560	hypothetical protein;Ontology_term=GO_component: GO:0016272 - prefoldin complex [Evidence IEA],GO_function: GO:0051082 - unfolded protein binding [Evidence IEA],GO_process: GO:0006457 - protein folding [Evidence IEA]	321.34	421.92	606.44	520.8	0.695732	0.810138	1.16444
O	PP19G1210	hypothetical protein;Ontology_term=GO_function: GO:0005515 - protein binding [Evidence IEA]	3695.06	2686.04	2134.96	2610.22	1.25812	1.02905	0.817923
O	PP19G1820	hypothetical protein;Ontology_term=GO_function: GO:0051537 - 2 iron, 2 sulfur cluster binding [Evidence IEA],GO_function: GO:0016491 - oxidoreductase activity [Evidence IEA],GO_function: GO:0010277 - chlorophyllide a oxygenase [overall] activity [Evidence IEA],GO_process: GO:0055114 - oxidation-reduction process [Evidence IEA]	1076.86	795.23	694.73	827.31	1.14466	0.961224	0.839746
O	PP20G0880	GDP-mannose 3,5-epimerase 2;Ontology_term=GO_function: GO:0050662 - coenzyme binding [Evidence IEA],GO_function: GO:0003824 - catalytic activity [Evidence IEA]	46.75	33.82	21.94	22.66	1.54148	1.4925	0.968226
O	PP20G0910	HEAT repeat-containing protein 1	1366.96	689.68	573.99	757.08	1.20155	0.910974	0.758163
O	PP21G0620	hypothetical protein;Ontology_term=GO_function: GO:0003824 - catalytic activity [Evidence IEA],GO_function: GO:0008173 - RNA methyltransferase activity [Evidence IEA],GO_function: GO:0051536 - iron-sulfur cluster binding [Evidence IEA],GO_process: GO:0006364 - rRNA processing [Evidence IEA],GO_process: GO:0030488 - tRNA methylation [Evidence IEA],GO_process: GO:0070475 - rRNA base methylation [Ev…	1908.8	1161.06	941.9	1329.44	1.23268	0.873345	0.708494
O	PP21G1090	hypothetical protein;Ontology_term=GO_component: GO:0016020 - membrane [Evidence IEA],GO_function: GO:0022857 - transmembrane transporter activity [Evidence IEA],GO_process: GO:0055085 - transmembrane transport [Evidence IEA]	532.15	365.44	339.3	429.83	1.07704	0.850197	0.789382
O	PP21G1460	hypothetical protein	420.24	295.82	251.77	299.06	1.17496	0.989166	0.841871
O	PP21G2240	40S ribosomal protein S6-B;Ontology_term=GO_component: GO:0005840 - ribosome [Evidence IEA],GO_function: GO:0003735 - structural constituent of ribosome [Evidence IEA],GO_process: GO:0006412 - translation [Evidence IEA]	7363.2	6547.68	4763.49	5634.27	1.37456	1.16212	0.845449
O	PP22G0740	hypothetical protein	27.97	22.77	9.3	10.73	2.44839	2.12209	0.866729
O	PP22G1240	hypothetical protein	2205.67	1517.28	1184.29	1313.17	1.28117	1.15543	0.901856
O	PP23G0280	hypothetical protein	614.96	882.2	947.65	838.72	0.930934	1.05184	1.12988
O	PP23G0290	hypothetical protein	505.25	271.26	244.83	309.81	1.10795	0.875569	0.790259
O	PP23G0800	Surface antigen;Ontology_term=GO_component: GO:0019867 - outer membrane [Evidence IEA]	2081.65	1034.22	834.25	1177.76	1.2397	0.878125	0.708336
O	PP23G0830	hypothetical protein	691.44	351.6	311.79	421.9	1.12768	0.833373	0.739014
O	PP24G0380	DNA-directed RNA polymerase III subunit RPC2;Ontology_term=GO_function: GO:0003899 - DNA-directed 5'-3' RNA polymerase activity [Evidence IEA],GO_function: GO:0003677 - DNA binding [Evidence IEA],GO_function: GO:0032549 - ribonucleoside binding [Evidence IEA],GO_process: GO:0006351 - transcription, DNA-templated [Evidence IEA]	1836.91	1226.57	1073.26	1336.06	1.14285	0.91805	0.803302
O	PP24G1050	hypothetical protein;Ontology_term=GO_component: GO:0005634 - nucleus [Evidence IEA],GO_function: GO:0005515 - protein binding [Evidence IEA],GO_process: GO:0006396 - RNA processing [Evidence IEA],GO_process: GO:0000398 - mRNA splicing, via spliceosome [Evidence IEA]	708.02	329.36	268.04	441.69	1.22877	0.745681	0.606851
O	PP24G1700	60S ribosomal protein L3;Ontology_term=GO_component: GO:0005840 - ribosome [Evidence IEA],GO_function: GO:0003735 - structural constituent of ribosome [Evidence IEA],GO_process: GO:0006412 - translation [Evidence IEA]	7503.81	5608.45	3834.85	5411.83	1.4625	1.03633	0.708605
O	PP24G1910	hypothetical protein	375.22	583.18	732.67	536.9	0.795965	1.0862	1.36463
O	PP25G0410	hypothetical protein;Ontology_term=GO_function: GO:0016428 - tRNA (cytosine-5-)-methyltransferase activity [Evidence IEA],GO_function: GO:0008168 - methyltransferase activity [Evidence IEA],GO_function: GO:0003723 - RNA binding [Evidence IEA]	1971.64	1250.76	876.45	1387.26	1.42708	0.901605	0.631785
O	PP25G0590	hypothetical protein;Ontology_term=GO_function: GO:0005515 - protein binding [Evidence IEA]	855.52	544.64	516.95	536.33	1.05356	1.01549	0.963866
O	PP25G0630	hypothetical protein	1200.91	819.3	737.44	1038.57	1.11101	0.788873	0.710053
O	PP25G0870	hypothetical protein;Ontology_term=GO_component: GO:0005840 - ribosome [Evidence IEA],GO_component: GO:0015935 - small ribosomal subunit [Evidence IEA],GO_function: GO:0003735 - structural constituent of ribosome [Evidence IEA],GO_process: GO:0006412 - translation [Evidence IEA]	7231.03	5846.65	3980.76	5645	1.46873	1.03572	0.705183
O	PP26G0300	hypothetical protein	4325.1	5651.68	6765.77	5881.73	0.835334	0.960887	1.1503
O	PP26G1800	hypothetical protein	1813.33	1608.27	1210.43	1449.35	1.32868	1.10965	0.835154
O	PP26G1950	hypothetical protein;Ontology_term=GO_component: GO:0005783 - endoplasmic reticulum [Evidence IEA],GO_component: GO:0016021 - integral component of membrane [Evidence IEA],GO_process: GO:0006886 - intracellular protein transport [Evidence IEA]	3623.16	3821.95	5576.48	4649.91	0.68537	0.821941	1.19927
O	PP27G0320	hypothetical protein;Ontology_term=GO_function: GO:0005515 - protein binding [Evidence IEA],GO_function: GO:0003676 - nucleic acid binding [Evidence IEA],GO_process: GO:0006396 - RNA processing [Evidence IEA]	2755.57	1795.21	1388.61	1863.6	1.29281	0.963302	0.745122
O	PP27G1560	putative mediator of RNA polymerase II transcription subunit 36b;Ontology_term=GO_function: GO:0003723 - RNA binding [Evidence IEA],GO_function: GO:0008168 - methyltransferase activity [Evidence IEA],GO_process: GO:0006364 - rRNA processing [Evidence IEA]	2478.31	1511.25	1166.13	1659.23	1.29595	0.910814	0.702814
O	PP27G1600	hypothetical protein	5874.63	7016.02	3571.24	4391.26	1.96459	1.59772	0.813261
O	PP27G1750	hypothetical protein;Ontology_term=GO_function: GO:0051536 - iron-sulfur cluster binding [Evidence IEA],GO_function: GO:0003824 - catalytic activity [Evidence IEA]	888.29	575.19	452.27	575.23	1.27178	0.99993	0.786242
O	PP28G1560	hypothetical protein	653.9	465.89	389.85	435.84	1.19505	1.06895	0.89448
O	PP28G1820	hypothetical protein;Ontology_term=GO_function: GO:0016853 - isomerase activity [Evidence IEA],GO_function: GO:0016740 - transferase activity [Evidence IEA],GO_process: GO:0008616 - queuosine biosynthetic process [Evidence IEA]	2320.15	1406.29	1182.18	1444.1	1.18957	0.973818	0.818628
O	PP29G0030	hypothetical protein;Ontology_term=GO_function: GO:0005524 - ATP binding [Evidence IEA],GO_function: GO:0004222 - metalloendopeptidase activity [Evidence IEA],GO_process: GO:0006508 - proteolysis [Evidence IEA]	2801.33	1757.24	1305.34	1833.16	1.34619	0.958585	0.712071
O	PP29G0870	hypothetical protein	621.53	497.88	395.1	427.28	1.26014	1.16523	0.924686
O	PP29G1460	hypothetical protein;Ontology_term=GO_function: GO:0003824 - catalytic activity [Evidence IEA],GO_process: GO:0009058 - biosynthetic process [Evidence IEA]	725.61	972.4	1095.83	1003.25	0.887364	0.96925	1.09228
O	PP29G1680	hypothetical protein;Ontology_term=GO_function: GO:0008270 - zinc ion binding [Evidence IEA]	4950.77	3679.06	3227.96	3345.22	1.13975	1.0998	0.964947
O	PP29G1920	hypothetical protein	273.77	440.14	547.39	475.56	0.80407	0.925519	1.15104
O	PP30G1520	hypothetical protein;Ontology_term=GO_function: GO:0005525 - GTP binding [Evidence IEA],GO_function: GO:0003924 - GTPase activity [Evidence IEA]	4108.4	3123.06	2450.75	3034.85	1.27433	1.02907	0.807536
O	PP30G1700	hypothetical protein	1821.61	1353.2	1208.42	1364.65	1.11981	0.99161	0.885516
O	PP31G1200	40S ribosomal protein S15a;Ontology_term=GO_component: GO:0005840 - ribosome [Evidence IEA],GO_function: GO:0003735 - structural constituent of ribosome [Evidence IEA],GO_process: GO:0006412 - translation [Evidence IEA]	5076.26	3844.95	3275.85	3808.95	1.17373	1.00945	0.86004
O	PP32G0750	hypothetical protein	3972.94	2764.36	2617.2	2709.32	1.05623	1.02032	0.965999
O	PP32G1540	hypothetical protein	23.37	12.71	7.69	9.42	1.6528	1.34926	0.816348
O	PP32G1970	hypothetical protein	10395	8806.26	5705.82	8663.32	1.54338	1.0165	0.658618
O	PP33G0440	hypothetical protein;Ontology_term=GO_function: GO:0005525 - GTP binding [Evidence IEA]	4243.05	2467.42	1787.61	2670.16	1.38029	0.924072	0.669477
O	PP34G0730	ADP-ribosylation factor-like protein 8B-A;Ontology_term=GO_function: GO:0005525 - GTP binding [Evidence IEA]	732.9	970.79	1166.12	1019.58	0.832496	0.952147	1.14373
O	PP34G0910	hypothetical protein;Ontology_term=GO_function: GO:0000213 - tRNA-intron endonuclease activity [Evidence IEA],GO_function: GO:0004518 - nuclease activity [Evidence IEA],GO_function: GO:0003676 - nucleic acid binding [Evidence IEA],GO_process: GO:0006388 - tRNA splicing, via endonucleolytic cleavage and ligation [Evidence IEA]	611.85	371.21	274.27	333.16	1.35345	1.11421	0.823238
O	PP34G1290	60S ribosomal protein L4;Ontology_term=GO_component: GO:0005840 - ribosome [Evidence IEA],GO_function: GO:0003735 - structural constituent of ribosome [Evidence IEA],GO_process: GO:0006412 - translation [Evidence IEA]	7046.87	6132.67	4236.77	5601.8	1.44749	1.09477	0.756323
O	PP34G1590	hypothetical protein	1831.25	2572.19	3339.1	2619.76	0.770324	0.981842	1.27458
O	PP35G0010	hypothetical protein	740.84	541.16	489.44	485.07	1.10567	1.11563	1.00901
O	PP35G0700	hypothetical protein	286.73	315.74	434.75	360.92	0.726256	0.87482	1.20456
O	PP36G0050	hypothetical protein	1311.17	1740.42	2768.99	1617.46	0.62854	1.07602	1.71194
O	PP37G0740	hypothetical protein;Ontology_term=GO_function: GO:0005515 - protein binding [Evidence IEA]	133.14	96.05	78.66	101.82	1.22108	0.943331	0.77254
O	PP37G0820	hypothetical protein	432.43	455.12	704.02	499.2	0.646459	0.911699	1.4103
O	PP38G0780	hypothetical protein;Ontology_term=GO_function: GO:0016743 - carboxyl- or carbamoyltransferase activity [Evidence IEA],GO_function: GO:0016597 - amino acid binding [Evidence IEA],GO_function: GO:0004070 - aspartate carbamoyltransferase activity [Evidence IEA],GO_process: GO:0006520 - cellular amino acid metabolic process [Evidence IEA],GO_process: GO:0006207 - 'de novo' pyrimidine nucleobase bios…	692.73	462.96	439.02	500.92	1.05453	0.924219	0.876427
O	PP39G0800	hypothetical protein;Ontology_term=GO_function: GO:0005524 - ATP binding [Evidence IEA],GO_function: GO:0004672 - protein kinase activity [Evidence IEA],GO_process: GO:0006468 - protein phosphorylation [Evidence IEA]	2948.98	2009.12	1878.94	1888.21	1.06928	1.06403	0.995091
O	PP42G0290	hypothetical protein	128.25	78.6	73.04	111.16	1.07612	0.707089	0.657071
O	PP42G0500	hypothetical protein	178.82	71.27	59.42	70.57	1.19943	1.00992	0.842001
O	PP42G0750	hypothetical protein	2983.97	4027.06	4857.52	4116.07	0.829036	0.978375	1.18014
O	PP43G0550	60S ribosomal protein L7A	8369.84	6214.14	4877.43	5937.28	1.27406	1.04663	0.821492
F	PP02G2350	hypothetical protein	88.51	124.87	117.93	154.37	1.05885	0.808901	0.763944
F	PP02G4360	hypothetical protein	57.29	94.8	87.11	124.19	1.08828	0.763346	0.701425
F	PP05G0460	hypothetical protein;Ontology_term=GO_component: GO:0005759 - mitochondrial matrix [Evidence IEA],GO_function: GO:0016491 - oxidoreductase activity [Evidence IEA],GO_function: GO:0005515 - protein binding [Evidence IEA],GO_process: GO:1902445 - regulation of mitochondrial membrane permeability involved in programmed necrotic cell death [Evidence IEA],GO_process: GO:0006974 - cellular response to …	14.9	27.8	26.17	39	1.06229	0.712821	0.671026
F	PP08G1350	hypothetical protein	140.7	151.52	161	233.48	0.941118	0.648964	0.689567
F	PP13G0890	hypothetical protein	69.41	38.5	34.19	29.42	1.12606	1.30863	1.16213
F	PP16G0780	hypothetical protein	15.32	37.77	21.28	46.88	1.77491	0.805674	0.453925
F	PP18G1200	hypothetical protein	243.41	316.47	327.28	497.7	0.96697	0.635865	0.657585
F	PP22G2270	hypothetical protein	166.04	210.4	228.13	274.08	0.922281	0.767659	0.832348
F	PP27G1550	hypothetical protein	1038.69	1028.59	886.25	631.25	1.16061	1.62945	1.40396
F	PP29G0850	hypothetical protein	23.27	37.67	31.8	49.76	1.18459	0.757034	0.639068
F	PP31G1430	hypothetical protein	137.37	163.56	166.67	235.77	0.98134	0.693727	0.706918
F	PP32G1380	hypothetical protein;Ontology_term=GO_component: GO:0016021 - integral component of membrane [Evidence IEA]	110.69	235.46	252.44	290.5	0.932736	0.810534	0.868985
F	PP38G1180	hypothetical protein	301.86	399.02	351.81	493.94	1.13419	0.807831	0.712253
F	PP38G1220	hypothetical protein	91.01	167.91	187.58	174.52	0.895138	0.962125	1.07483
B	PP01G0260	hypothetical protein	1178.51	725.04	998.73	773.93	0.725962	0.936829	1.29047
B	PP01G0350	hypothetical protein	4798.83	2867.65	5021.17	4471.7	0.571112	0.641289	1.12288
B	PP01G0400	ST3 beta-galactoside alpha-2,3-sialyltransferase 1;Ontology_term=GO_function: GO:0008373 - sialyltransferase activity [Evidence IEA],GO_process: GO:0006486 - protein glycosylation [Evidence IEA]	56.38	107.17	52.93	45.55	2.02475	2.3528	1.16202
B	PP01G0410	hypothetical protein;Ontology_term=GO_function: GO:0016851 - magnesium chelatase activity [Evidence IEA],GO_process: GO:0015995 - chlorophyll biosynthetic process [Evidence IEA],GO_process: GO:0009058 - biosynthetic process [Evidence IEA]	10826.3	19780.1	10121.6	10133.9	1.95425	1.95188	0.998783
B	PP01G0750	hypothetical protein;Ontology_term=GO_function: GO:0003676 - nucleic acid binding [Evidence IEA]	1023.35	1565.73	1121.43	1291.54	1.39619	1.2123	0.868289
B	PP01G1000	glutamate synthase [NADH];Ontology_term=GO_function: GO:0003824 - catalytic activity [Evidence IEA],GO_function: GO:0016491 - oxidoreductase activity [Evidence IEA],GO_function: GO:0016639 - oxidoreductase activity, acting on the CH-NH2 group of donors, NAD or NADP as acceptor [Evidence IEA],GO_function: GO:0051536 - iron-sulfur cluster binding [Evidence IEA],GO_function: GO:0050660 - flavin aden…	4075.1	9233.82	3895.83	7086.69	2.37018	1.30298	0.549739
B	PP01G1330	hypothetical protein	1517.43	755.26	942.34	911.51	0.801473	0.828581	1.03382
B	PP01G1660	hypothetical protein	116.27	73.76	94.27	81.96	0.782433	0.899951	1.1502
B	PP01G1790	hypothetical protein;Ontology_term=GO_function: GO:0003951 - NAD+ kinase activity [Evidence IEA],GO_process: GO:0006741 - NADP biosynthetic process [Evidence IEA],GO_process: GO:0019674 - NAD metabolic process [Evidence IEA]	900.77	1395.67	1045.46	1089.11	1.33498	1.28148	0.959921
B	PP01G1820	SET and MYND domain-containing protein 5;Ontology_term=GO_function: GO:0005515 - protein binding [Evidence IEA]	273.08	159.87	187.71	222.71	0.851686	0.717839	0.842845
B	PP01G1840	hypothetical protein	159.17	270.44	234.03	256.34	1.15558	1.05501	0.912967
B	PP01G1860	V-ATPase V0 sector subunit c'';Ontology_term=GO_component: GO:0005737 - cytoplasm [Evidence IEA],GO_function: GO:0004427 - inorganic diphosphatase activity [Evidence IEA],GO_function: GO:0000287 - magnesium ion binding [Evidence IEA],GO_process: GO:0006796 - phosphate-containing compound metabolic process [Evidence IEA]	7650.49	12070.7	9611.06	8363.37	1.25592	1.44328	1.14919
B	PP01G2120	hypothetical protein;Ontology_term=GO_function: GO:0008234 - cysteine-type peptidase activity [Evidence IEA],GO_process: GO:0006508 - proteolysis [Evidence IEA]	250.98	155.84	185.7	198.84	0.839203	0.783746	0.933917
B	PP01G2400	hypothetical protein;Ontology_term=GO_function: GO:0003723 - RNA binding [Evidence IEA],GO_function: GO:0008168 - methyltransferase activity [Evidence IEA],GO_process: GO:0032259 - methylation [Evidence IEA]	280.27	166.57	222.71	221.43	0.747923	0.752247	1.00578
B	PP01G2540	hypothetical protein;Ontology_term=GO_function: GO:0016630 - protochlorophyllide reductase activity [Evidence IEA],GO_process: GO:0055114 - oxidation-reduction process [Evidence IEA]	209.98	353.75	184.03	207.73	1.92224	1.70293	0.88591
B	PP01G2650	hypothetical protein;Ontology_term=GO_function: GO:0004055 - argininosuccinate synthase activity [Evidence IEA],GO_function: GO:0005524 - ATP binding [Evidence IEA],GO_process: GO:0006526 - arginine biosynthetic process [Evidence IEA]	1916.08	607.38	706.18	879.28	0.860092	0.69077	0.803134
B	PP01G2690	hypothetical protein;Ontology_term=GO_function: GO:0016746 - transferase activity, transferring acyl groups [Evidence IEA]	2731.42	4168.48	2939.56	2826.5	1.41806	1.47479	1.04
B	PP01G2850	hypothetical protein;Ontology_term=GO_function: GO:0005524 - ATP binding [Evidence IEA],GO_function: GO:0004672 - protein kinase activity [Evidence IEA],GO_function: GO:0004540 - ribonuclease activity [Evidence IEA],GO_function: GO:0005515 - protein binding [Evidence IEA],GO_process: GO:0006468 - protein phosphorylation [Evidence IEA],GO_process: GO:0006397 - mRNA processing [Evidence IEA]	1425.07	936.68	1042.87	1055.14	0.898175	0.887731	0.988371
B	PP01G3010	hypothetical protein;Ontology_term=GO_component: GO:0016021 - integral component of membrane [Evidence IEA],GO_process: GO:0006814 - sodium ion transport [Evidence IEA],GO_process: GO:0006885 - regulation of pH [Evidence IEA]	3043.92	6287.79	3497.11	3379.03	1.798	1.86083	1.03494
B	PP01G3210	hypothetical protein;Ontology_term=GO_component: GO:0032040 - small-subunit processome [Evidence IEA]	894.15	451.32	597.53	584.68	0.755309	0.771909	1.02198
B	PP01G3440	Notchless protein 1;Ontology_term=GO_function: GO:0005515 - protein binding [Evidence IEA]	1132.92	618.95	691.38	737.84	0.895239	0.838868	0.937032
B	PP01G3660	hypothetical protein;Ontology_term=GO_function: GO:0003676 - nucleic acid binding [Evidence IEA]	1102.38	470.4	508.66	615.91	0.924783	0.763748	0.825867
B	PP01G4000	hypothetical protein;Ontology_term=GO_function: GO:0050661 - NADP binding [Evidence IEA],GO_function: GO:0051287 - NAD binding [Evidence IEA],GO_function: GO:0016491 - oxidoreductase activity [Evidence IEA],GO_process: GO:0055114 - oxidation-reduction process [Evidence IEA]	554.84	1109.32	637.55	727.55	1.73997	1.52473	0.876297
B	PP01G4710	hypothetical protein;Ontology_term=GO_function: GO:0008168 - methyltransferase activity [Evidence IEA]	2423.23	627.22	626.92	747.75	1.00048	0.83881	0.838409
B	PP01G4780	hypothetical protein	189.33	106.31	153.69	142.72	0.691717	0.744885	1.07686
B	PP01G4920	hypothetical protein;Ontology_term=GO_function: GO:0003848 - 2-amino-4-hydroxy-6-hydroxymethyldihydropteridine diphosphokinase activity [Evidence IEA],GO_function: GO:0004156 - dihydropteroate synthase activity [Evidence IEA],GO_process: GO:0009396 - folic acid-containing compound biosynthetic process [Evidence IEA],GO_process: GO:0044237 - cellular metabolic process [Evidence IEA],GO_process: GO…	251.83	139.21	165.02	183.27	0.843595	0.75959	0.90042
B	PP02G0100	minichromosome maintenance- protein;Ontology_term=GO_component: GO:0005634 - nucleus [Evidence IEA],GO_function: GO:0003697 - single-stranded DNA binding [Evidence IEA],GO_function: GO:0003690 - double-stranded DNA binding [Evidence IEA],GO_process: GO:0006260 - DNA replication [Evidence IEA],GO_process: GO:0006270 - DNA replication initiation [Evidence IEA]	21.75	41.69	24.58	40.21	1.69609	1.03681	0.611291
B	PP02G0180	hypothetical protein;Ontology_term=GO_component: GO:0016021 - integral component of membrane [Evidence IEA]	179.63	107.21	141.49	136.6	0.757721	0.784846	1.0358
B	PP02G0430	hypothetical protein	42.64	74.19	60.25	70.29	1.23137	1.05548	0.857163
B	PP02G0530	peptidylprolyl cistrans isomerase	153.71	95.68	123.79	100.84	0.772922	0.94883	1.22759
B	PP02G0720	hypothetical protein;Ontology_term=GO_component: GO:0009523 - photosystem II [Evidence IEA],GO_component: GO:0009654 - photosystem II oxygen evolving complex [Evidence IEA],GO_component: GO:0019898 - extrinsic component of membrane [Evidence IEA],GO_function: GO:0005509 - calcium ion binding [Evidence IEA],GO_process: GO:0015979 - photosynthesis [Evidence IEA]	18787.9	30666.7	22795.1	17408.3	1.34532	1.76162	1.30944
B	PP02G0760	hypothetical protein;Ontology_term=GO_component: GO:0016021 - integral component of membrane [Evidence IEA],GO_function: GO:0015299 - solute:proton antiporter activity [Evidence IEA],GO_process: GO:0006812 - cation transport [Evidence IEA],GO_process: GO:0055085 - transmembrane transport [Evidence IEA]	511.62	899.91	523.72	624.58	1.7183	1.44082	0.838515
B	PP02G0970	hypothetical protein	331.43	609.95	561.04	557.33	1.08718	1.09441	1.00666
B	PP02G1060	hypothetical protein;Ontology_term=GO_function: GO:0008236 - serine-type peptidase activity [Evidence IEA],GO_process: GO:0006508 - proteolysis [Evidence IEA]	1187.87	775.25	968.37	867.83	0.800572	0.89332	1.11585
B	PP02G1240	hypothetical protein	141.73	235.87	174.94	187.28	1.34829	1.25945	0.934109
B	PP02G2050	Vdr1p;Ontology_term=GO_component: GO:0009507 - chloroplast [Evidence IEA],GO_function: GO:0046422 - violaxanthin de-epoxidase activity [Evidence IEA],GO_process: GO:0055114 - oxidation-reduction process [Evidence IEA]	706.72	1066.73	940.82	985.99	1.13383	1.08189	0.954188
B	PP02G2360	hypothetical protein;Ontology_term=GO_function: GO:0004366 - glycerol-3-phosphate O-acyltransferase activity [Evidence IEA],GO_function: GO:0016746 - transferase activity, transferring acyl groups [Evidence IEA],GO_process: GO:0006650 - glycerophospholipid metabolic process [Evidence IEA]	1834.47	2918.74	2467.43	2522.86	1.18291	1.15692	0.978029
B	PP02G2550	Citrate transporter;Ontology_term=GO_component: GO:0016021 - integral component of membrane [Evidence IEA],GO_process: GO:0055085 - transmembrane transport [Evidence IEA]	1959.22	3279.64	2229.95	2313.18	1.47072	1.41781	0.964019
B	PP02G3080	hypothetical protein	431.88	649.55	575.61	545.77	1.12846	1.19015	1.05468
B	PP02G3090	AMP-binding enzyme;Ontology_term=GO_function: GO:0003824 - catalytic activity [Evidence IEA]	1665.65	2744.68	1835.48	2353.77	1.49535	1.16608	0.779804
B	PP02G3200	early light-induced protein	708.22	1678	1341.25	1217.09	1.25107	1.3787	1.10201
B	PP02G3360	hypothetical protein	502.58	284.85	324.21	360.65	0.878597	0.789824	0.89896
B	PP02G3570	hypothetical protein	395.03	690.1	549.69	589.81	1.25543	1.17004	0.931978
B	PP02G3720	hypothetical protein	193.75	317.84	242.47	226.51	1.31084	1.40321	1.07046
B	PP02G3920	hypothetical protein	191.27	117.97	129.83	132.85	0.90865	0.887994	0.977268
B	PP02G4140	hypothetical protein	15809.1	24131.7	20688	22400.2	1.16646	1.0773	0.923563
B	PP02G4190	hypothetical protein	636.01	1043.5	843.82	916.96	1.23664	1.138	0.920236
B	PP02G4250	hypothetical protein	1421	575.5	584.58	712.31	0.984467	0.807935	0.820682
B	PP03G0100	hypothetical protein;Ontology_term=GO_component: GO:0009654 - photosystem II oxygen evolving complex [Evidence IEA],GO_component: GO:0019898 - extrinsic component of membrane [Evidence IEA],GO_component: GO:0009523 - photosystem II [Evidence IEA],GO_function: GO:0005509 - calcium ion binding [Evidence IEA],GO_process: GO:0015979 - photosynthesis [Evidence IEA]	15324	26997.5	16587.8	13887.2	1.62755	1.94406	1.19447
B	PP03G0140	hypothetical protein;Ontology_term=GO_function: GO:0000009 - alpha-1,6-mannosyltransferase activity [Evidence IEA]	277.99	445.21	405.29	401.89	1.0985	1.10779	1.00846
B	PP03G0200	hypothetical protein	1684.97	1063.92	1460.78	1272.57	0.728323	0.83604	1.1479
B	PP03G0230	hypothetical protein	5754.25	3362.99	5100.66	4457.89	0.659324	0.754391	1.14419
B	PP03G0340	Cycloartenol-C-24-methyltransferase 1;Ontology_term=GO_function: GO:0008168 - methyltransferase activity [Evidence IEA],GO_process: GO:0006694 - steroid biosynthetic process [Evidence IEA]	1499.31	2409.61	1747.51	1850.83	1.37888	1.30191	0.944176
B	PP03G0400	hypothetical protein	1651.05	2777.63	2112.93	2332.6	1.31459	1.19079	0.905826
B	PP03G0410	ATP-dependent zinc metalloprotease FTSH 1, chloroplastic;Ontology_term=GO_component: GO:0016020 - membrane [Evidence IEA],GO_function: GO:0005524 - ATP binding [Evidence IEA],GO_function: GO:0004222 - metalloendopeptidase activity [Evidence IEA],GO_process: GO:0006508 - proteolysis [Evidence IEA]	13756.1	21402.6	16418.6	18299.3	1.30356	1.16958	0.897226
B	PP03G0640	RuvB-like protein 1;Ontology_term=GO_component: GO:0031011 - Ino80 complex [Evidence IEA],GO_component: GO:0097255 - R2TP complex [Evidence IEA],GO_component: GO:0035267 - NuA4 histone acetyltransferase complex [Evidence IEA],GO_function: GO:0005524 - ATP binding [Evidence IEA],GO_function: GO:0003678 - DNA helicase activity [Evidence IEA],GO_function: GO:0043141 - ATP-dependent 5'-3' DNA helicas…	1778.41	3020.64	2012	2441.13	1.50131	1.23739	0.824208
B	PP03G0900	hypothetical protein	1696.67	2986.75	1710.15	1655.55	1.74648	1.80408	1.03298
B	PP03G1230	hypothetical protein	280.49	476.19	350.76	353.02	1.35759	1.3489	0.993598
B	PP03G1290	hypothetical protein;Ontology_term=GO_component: GO:0005730 - nucleolus [Evidence IEA],GO_function: GO:0003824 - catalytic activity [Evidence IEA],GO_process: GO:0042254 - ribosome biogenesis [Evidence IEA],GO_process: GO:0006396 - RNA processing [Evidence IEA]	485.7	245.83	253.88	284.69	0.968292	0.863501	0.891777
B	PP03G1370	hypothetical protein	61.08	27.34	34.71	33.58	0.787669	0.814175	1.03365
B	PP03G1430	hypothetical protein;Ontology_term=GO_process: GO:0055085 - transmembrane transport [Evidence IEA]	515.98	820.11	583.5	688.12	1.4055	1.19181	0.847963
B	PP03G1520	ATP-dependent zinc metalloprotease FTSH 2, chloroplastic;Ontology_term=GO_component: GO:0016020 - membrane [Evidence IEA],GO_function: GO:0005524 - ATP binding [Evidence IEA],GO_function: GO:0004222 - metalloendopeptidase activity [Evidence IEA],GO_process: GO:0006508 - proteolysis [Evidence IEA]	14346.6	25664.1	19857.8	22082.7	1.29239	1.16218	0.899247
B	PP03G1550	hypothetical protein	101.03	63.71	71.31	78.64	0.893423	0.810148	0.90679
B	PP03G1690	Testis-expressed sequence 10 protein	696.08	438.47	473.11	522.67	0.926782	0.838904	0.905179
B	PP03G1790	hypothetical protein;Ontology_term=GO_function: GO:0008168 - methyltransferase activity [Evidence IEA]	297.15	509	427.21	452.89	1.19145	1.12389	0.943297
B	PP03G1810	hypothetical protein	523.81	869.43	567.42	442.86	1.53225	1.96322	1.28126
B	PP03G2580	hypothetical protein;Ontology_term=GO_function: GO:0004521 - endoribonuclease activity [Evidence IEA],GO_process: GO:0000469 - cleavage involved in rRNA processing [Evidence IEA],GO_process: GO:0042274 - ribosomal small subunit biogenesis [Evidence IEA]	558.43	205	179.98	261.52	1.13902	0.783879	0.688207
B	PP03G2880	hypothetical protein;Ontology_term=GO_function: GO:0003677 - DNA binding [Evidence IEA],GO_function: GO:0008270 - zinc ion binding [Evidence IEA]	1243.33	2146.61	1608.88	2003.57	1.33423	1.07139	0.803007
B	PP03G3200	hypothetical protein;Ontology_term=GO_function: GO:0010181 - FMN binding [Evidence IEA],GO_function: GO:0009055 - electron transfer activity [Evidence IEA]	240.87	430.12	251.91	287.02	1.70744	1.49857	0.877674
B	PP03G3480	hypothetical protein;Ontology_term=GO_function: GO:0016620 - oxidoreductase activity, acting on the aldehyde or oxo group of donors, NAD or NADP as acceptor [Evidence IEA],GO_function: GO:0051287 - NAD binding [Evidence IEA],GO_function: GO:0050661 - NADP binding [Evidence IEA],GO_process: GO:0055114 - oxidation-reduction process [Evidence IEA],GO_process: GO:0006006 - glucose metabolic process […	36062.9	59750.6	38695.1	37836.5	1.54414	1.57918	1.02269
B	PP03G3560	hypothetical protein	771.44	457.25	612.92	519.93	0.746019	0.879445	1.17885
B	PP03G3730	hypothetical protein;Ontology_term=GO_function: GO:0003824 - catalytic activity [Evidence IEA]	259.71	163.63	210.59	194.87	0.777007	0.839688	1.08067
B	PP03G3870	hypothetical protein	654.75	1007.71	786.01	987.12	1.28206	1.02086	0.796266
B	PP03G3940	hypothetical protein;Ontology_term=GO_function: GO:0016491 - oxidoreductase activity [Evidence IEA],GO_process: GO:0055114 - oxidation-reduction process [Evidence IEA]	423.56	208.86	214.95	243.59	0.971668	0.857424	0.882425
B	PP03G3980	hypothetical protein	293.64	173.88	216.54	192.72	0.802993	0.902242	1.1236
B	PP03G4210	30S ribosomal protein 1;Ontology_term=GO_process: GO:0044238 - primary metabolic process [Evidence IEA]	8852.22	13723.8	13040.5	12314.3	1.0524	1.11446	1.05897
B	PP03G4240	hypothetical protein;Ontology_term=GO_function: GO:0016787 - hydrolase activity [Evidence IEA]	7613.88	12259.3	12091.7	11496.6	1.01386	1.06634	1.05176
B	PP03G4300	hypothetical protein;Ontology_term=GO_component: GO:0016020 - membrane [Evidence IEA],GO_process: GO:0009765 - photosynthesis, light harvesting [Evidence IEA]	10423.7	21947.2	11245.9	7872.36	1.95158	2.78788	1.42852
B	PP03G4310	hypothetical protein;Ontology_term=GO_component: GO:0016020 - membrane [Evidence IEA],GO_process: GO:0009765 - photosynthesis, light harvesting [Evidence IEA]	6412.95	12309.8	6822.01	4997.33	1.80443	2.46328	1.36513
B	PP03G4320	KR domain;Ontology_term=GO_function: GO:0016491 - oxidoreductase activity [Evidence IEA]	638.81	1327.22	747.76	983.59	1.77493	1.34936	0.760235
B	PP03G4360	hypothetical protein;Ontology_term=GO_function: GO:0005515 - protein binding [Evidence IEA]	1924.89	1258.47	1485.52	1456.94	0.847158	0.863776	1.01962
B	PP03G4780	hypothetical protein;Ontology_term=GO_function: GO:0003824 - catalytic activity [Evidence IEA],GO_function: GO:0030170 - pyridoxal phosphate binding [Evidence IEA],GO_function: GO:0016740 - transferase activity [Evidence IEA],GO_process: GO:0009058 - biosynthetic process [Evidence IEA]	200.76	129.21	200.61	184.46	0.644086	0.700477	1.08755
B	PP04G0070	GTP-binding protein gtr1;Ontology_term=GO_function: GO:0008883 - glutamyl-tRNA reductase activity [Evidence IEA],GO_function: GO:0050661 - NADP binding [Evidence IEA],GO_process: GO:0055114 - oxidation-reduction process [Evidence IEA],GO_process: GO:0033014 - tetrapyrrole biosynthetic process [Evidence IEA]	7548.53	11324.6	6778.05	6387.73	1.67078	1.77287	1.0611
B	PP04G0120	hypothetical protein	347.93	191.43	204.71	231.17	0.935128	0.828092	0.885539
B	PP04G0180	hypothetical protein;Ontology_term=GO_function: GO:0005506 - iron ion binding [Evidence IEA],GO_function: GO:0016491 - oxidoreductase activity [Evidence IEA],GO_process: GO:0055114 - oxidation-reduction process [Evidence IEA],GO_process: GO:0008610 - lipid biosynthetic process [Evidence IEA]	1310.78	2689.98	1829.8	1831.86	1.4701	1.46844	0.998875
B	PP04G0310	hypothetical protein	1421.68	3252.67	2303.85	2336.94	1.41184	1.39185	0.98584
B	PP04G0450	hypothetical protein;Ontology_term=GO_process: GO:0016192 - vesicle-mediated transport [Evidence IEA]	384.79	579.31	565.17	560.43	1.02502	1.03369	1.00846
B	PP04G0640	hypothetical protein	405.09	251.75	303.48	295.97	0.829544	0.850593	1.02537
B	PP04G0820	hypothetical protein;Ontology_term=GO_component: GO:0005576 - extracellular region [Evidence IEA],GO_component: GO:0005615 - extracellular space [Evidence IEA],GO_component: GO:0005779 - integral component of peroxisomal membrane [Evidence IEA],GO_component: GO:0016020 - membrane [Evidence IEA],GO_function: GO:0004866 - endopeptidase inhibitor activity [Evidence IEA],GO_function: GO:0009678 - hyd…	170.83	102.8	132.68	142.9	0.774797	0.719384	0.928481
B	PP04G0980	hypothetical protein;Ontology_term=GO_function: GO:0004497 - monooxygenase activity [Evidence IEA],GO_function: GO:0005507 - copper ion binding [Evidence IEA],GO_function: GO:0016715 - oxidoreductase activity, acting on paired donors, with incorporation or reduction of molecular oxygen, reduced ascorbate as one donor, and incorporation of one atom of oxygen [Evidence IEA],GO_function: GO:0003824 …	1020.4	646.23	898.24	855	0.71944	0.755825	1.05057
B	PP04G1560	hypothetical protein;Ontology_term=GO_function: GO:0016636 - oxidoreductase activity, acting on the CH-CH group of donors, iron-sulfur protein as acceptor [Evidence IEA],GO_function: GO:0050897 - cobalt ion binding [Evidence IEA],GO_process: GO:0010024 - phytochromobilin biosynthetic process [Evidence IEA],GO_process: GO:0055114 - oxidation-reduction process [Evidence IEA]	532.91	351.09	375.46	407.7	0.935093	0.861148	0.920922
B	PP04G1730	hypothetical protein;Ontology_term=GO_process: GO:0044237 - cellular metabolic process [Evidence IEA]	1914.47	1229.75	1465.64	1425.14	0.839053	0.862898	1.02842
B	PP04G1760	hypothetical protein;Ontology_term=GO_function: GO:0005524 - ATP binding [Evidence IEA],GO_function: GO:0003989 - acetyl-CoA carboxylase activity [Evidence IEA],GO_function: GO:0046872 - metal ion binding [Evidence IEA],GO_function: GO:0016874 - ligase activity [Evidence IEA],GO_process: GO:0006633 - fatty acid biosynthetic process [Evidence IEA]	2312.24	4005.36	2331.75	2577.87	1.71775	1.55375	0.904526
B	PP04G1780	hypothetical protein	1293.3	2218.06	1688.21	1960.56	1.31385	1.13134	0.861086
B	PP04G1980	hypothetical protein;Ontology_term=GO_function: GO:0004518 - nuclease activity [Evidence IEA]	4830.67	10746.8	6913.78	7250.76	1.5544	1.48216	0.953525
B	PP04G2030	hypothetical protein	375.52	585.56	471.24	509.88	1.24259	1.14843	0.924217
B	PP04G2240	hypothetical protein	2969.48	4583.74	3747.69	4441.24	1.22308	1.03209	0.843839
B	PP04G2310	hypothetical protein;Ontology_term=GO_component: GO:0031515 - tRNA (m1A) methyltransferase complex [Evidence IEA],GO_process: GO:0030488 - tRNA methylation [Evidence IEA]	913.47	500.38	539.98	576.81	0.926664	0.867495	0.936149
B	PP04G2410	hypothetical protein	152.44	96.65	131.98	126.45	0.732308	0.764334	1.04373
B	PP04G2530	hypothetical protein;Ontology_term=GO_function: GO:0005509 - calcium ion binding [Evidence IEA]	1449.12	882.69	1043.16	1021.83	0.846169	0.863833	1.02087
B	PP04G2900	hypothetical protein;Ontology_term=GO_process: GO:0006397 - mRNA processing [Evidence IEA]	1207.62	743.97	835.31	858.65	0.890651	0.866442	0.972818
B	PP04G3290	hypothetical protein	571.05	1047.48	520.45	641.14	2.01264	1.63378	0.811757
B	PP04G3300	hypothetical protein	2352.37	4399.45	2646.67	2562.16	1.66226	1.71709	1.03298
B	PP04G3320	hypothetical protein;Ontology_term=GO_function: GO:0009055 - electron transfer activity [Evidence IEA],GO_function: GO:0051536 - iron-sulfur cluster binding [Evidence IEA]	2430.65	3784.9	2637.18	2563.97	1.43521	1.47619	1.02855
B	PP04G3500	hypothetical protein;Ontology_term=GO_function: GO:0016491 - oxidoreductase activity [Evidence IEA],GO_process: GO:0055114 - oxidation-reduction process [Evidence IEA]	1083.4	2489	1357.89	1033.17	1.83299	2.40909	1.31429
B	PP04G3700	hypothetical protein	103.09	58.06	68.91	81.54	0.842548	0.712043	0.845107
B	PP04G4040	hypothetical protein;Ontology_term=GO_function: GO:0003676 - nucleic acid binding [Evidence IEA]	115.49	55.64	68.87	82.39	0.807899	0.675325	0.835902
B	PP04G4240	hypothetical protein	618.8	959.91	814.74	696.94	1.17818	1.37732	1.16902
B	PP04G4410	hypothetical protein;Ontology_term=GO_function: GO:0003676 - nucleic acid binding [Evidence IEA],GO_function: GO:0005524 - ATP binding [Evidence IEA]	697.64	393	445.05	507.98	0.883047	0.773653	0.876117
B	PP04G4470	hypothetical protein;Ontology_term=GO_process: GO:0046854 - phosphatidylinositol phosphorylation [Evidence IEA]	300.2	196.73	287.92	287.18	0.68328	0.685041	1.00258
B	PP04G4760	hypothetical protein;Ontology_term=GO_component: GO:0016020 - membrane [Evidence IEA],GO_process: GO:0009765 - photosynthesis, light harvesting [Evidence IEA]	14782.8	27042.6	16447.5	12102.3	1.64418	2.2345	1.35904
B	PP05G0360	hypothetical protein;Ontology_term=GO_component: GO:0005634 - nucleus [Evidence IEA],GO_process: GO:0006974 - cellular response to DNA damage stimulus [Evidence IEA],GO_process: GO:0048478 - replication fork protection [Evidence IEA],GO_process: GO:0000076 - DNA replication checkpoint [Evidence IEA]	41.21	77.21	47.11	86.35	1.63893	0.894152	0.54557
B	PP05G1040	hypothetical protein	500.86	773.78	724.04	697.57	1.0687	1.10925	1.03795
B	PP05G1350	hypothetical protein;Ontology_term=GO_function: GO:0008234 - cysteine-type peptidase activity [Evidence IEA],GO_process: GO:0006508 - proteolysis [Evidence IEA]	201.04	300.97	280.03	283.55	1.07478	1.06144	0.987586
B	PP05G1730	hypothetical protein	574.71	896.8	741.18	705.33	1.20996	1.27146	1.05083
B	PP05G1930	hypothetical protein	1895.22	1161.43	1357.65	1321.76	0.855471	0.8787	1.02715
B	PP05G1950	hypothetical protein	14903.9	22314.1	15368.7	17758.8	1.45192	1.25651	0.865415
B	PP05G2030	Chlorophyll A-B binding protein;Ontology_term=GO_component: GO:0016020 - membrane [Evidence IEA],GO_process: GO:0009765 - photosynthesis, light harvesting [Evidence IEA]	12479.7	20445.2	13388.6	11875.8	1.52705	1.72158	1.12739
B	PP05G2350	hypothetical protein;Ontology_term=GO_component: GO:0016020 - membrane [Evidence IEA],GO_function: GO:0016628 - oxidoreductase activity, acting on the CH-CH group of donors, NAD or NADP as acceptor [Evidence IEA],GO_process: GO:0055114 - oxidation-reduction process [Evidence IEA]	202.1	547.2	313.54	605.11	1.74523	0.904298	0.518154
B	PP05G2440	hypothetical protein;Ontology_term=GO_function: GO:0005506 - iron ion binding [Evidence IEA],GO_function: GO:0016491 - oxidoreductase activity [Evidence IEA],GO_process: GO:0008610 - lipid biosynthetic process [Evidence IEA],GO_process: GO:0055114 - oxidation-reduction process [Evidence IEA]	2743.02	4162.44	2808.99	2883.14	1.48183	1.44372	0.974282
B	PP05G2750	hypothetical protein	2904.44	1841.73	2036.02	1894.28	0.904574	0.972259	1.07483
B	PP05G2850	hypothetical protein	150.31	97.72	110.41	115.22	0.885065	0.848117	0.958254
B	PP05G2910	hypothetical protein	765.17	489.48	578.76	535.84	0.845739	0.913482	1.0801
B	PP05G3190	hypothetical protein	43.06	75.01	49.46	40.74	1.51658	1.84119	1.21404
B	PP05G3220	hypothetical protein	189.83	107.33	153.06	139.88	0.701228	0.767301	1.09422
B	PP05G3250	hypothetical protein	192.95	109.48	154.05	141.69	0.710678	0.772673	1.08723
B	PP05G3280	hypothetical protein	212.96	116.02	164.39	152.78	0.705761	0.759393	1.07599
B	PP05G3860	hypothetical protein	801.62	497.53	597.42	573.64	0.832798	0.867321	1.04145
B	PP05G3990	hypothetical protein	251.41	159.72	231.15	178.21	0.69098	0.896246	1.29707
B	PP06G0150	hypothetical protein;Ontology_term=GO_function: GO:0016491 - oxidoreductase activity [Evidence IEA],GO_function: GO:0051537 - 2 iron, 2 sulfur cluster binding [Evidence IEA],GO_function: GO:0010277 - chlorophyllide a oxygenase [overall] activity [Evidence IEA],GO_process: GO:0055114 - oxidation-reduction process [Evidence IEA]	3460.86	5471.7	3126.78	2648.14	1.74995	2.06624	1.18075
B	PP06G0410	hypothetical protein;Ontology_term=GO_function: GO:0003677 - DNA binding [Evidence IEA]	8797.95	5367.19	6003.51	5922.32	0.894009	0.906265	1.01371
B	PP06G0580	short chain dehydrogenase;Ontology_term=GO_function: GO:0016491 - oxidoreductase activity [Evidence IEA]	529.84	1031.19	704.05	771.05	1.46465	1.33738	0.913106
B	PP06G0890	cytochrome P450 monooxygenase 22;Ontology_term=GO_function: GO:0003755 - peptidyl-prolyl cis-trans isomerase activity [Evidence IEA],GO_process: GO:0000413 - protein peptidyl-prolyl isomerization [Evidence IEA]	806.62	469.85	580.73	592.11	0.809068	0.793518	0.980781
B	PP06G1000	hypothetical protein	315.67	181.84	218.13	217.56	0.833631	0.835815	1.00262
B	PP06G1230	hypothetical protein	51.47	121.78	66.61	144.38	1.82825	0.843469	0.461352
B	PP06G1640	Ribosomal protein L7/L12 C-terminal domain;Ontology_term=GO_component: GO:0005840 - ribosome [Evidence IEA],GO_function: GO:0003735 - structural constituent of ribosome [Evidence IEA],GO_process: GO:0006412 - translation [Evidence IEA]	13150.6	7893.05	10459.1	8367.02	0.754657	0.943353	1.25004
B	PP06G1660	ribosomal protein S14, S11;Ontology_term=GO_component: GO:0005840 - ribosome [Evidence IEA],GO_function: GO:0003735 - structural constituent of ribosome [Evidence IEA],GO_process: GO:0006412 - translation [Evidence IEA]	4644.76	2913.69	3514.89	3434.94	0.828956	0.848251	1.02328
B	PP06G1670	hypothetical protein;Ontology_term=GO_component: GO:0016020 - membrane [Evidence IEA],GO_process: GO:0009765 - photosynthesis, light harvesting [Evidence IEA]	14078.3	23886.6	13964.6	12408.6	1.7105	1.92499	1.1254
B	PP06G1760	hypothetical protein;Ontology_term=GO_function: GO:0071949 - FAD binding [Evidence IEA]	3054.31	4981.91	4281.15	4358.18	1.16368	1.14312	0.982325
B	PP06G1770	hypothetical protein	392.46	739.66	617.74	638.34	1.19736	1.15872	0.967729
B	PP06G1840	hypothetical protein;Ontology_term=GO_function: GO:0005515 - protein binding [Evidence IEA]	620.64	160.63	189.34	196.99	0.848368	0.815422	0.961166
B	PP06G2270	hypothetical protein;Ontology_term=GO_function: GO:0046872 - metal ion binding [Evidence IEA]	145.8	89.8	96.94	90.36	0.926346	0.993803	1.07282
B	PP06G2320	hypothetical protein	356.45	542.26	384.54	467.66	1.41015	1.15952	0.822264
B	PP06G2390	zinc finger, C2HC-type containing	245.59	377.06	277.16	253.51	1.36044	1.48736	1.09329
B	PP06G2440	hypothetical protein;Ontology_term=GO_process: GO:0006629 - lipid metabolic process [Evidence IEA]	5323.75	9191.24	5975.92	6576.21	1.53805	1.39765	0.908718
B	PP06G2480	hypothetical protein;Ontology_term=GO_component: GO:0009523 - photosystem II [Evidence IEA],GO_component: GO:0016021 - integral component of membrane [Evidence IEA],GO_process: GO:0015979 - photosynthesis [Evidence IEA],GO_process: GO:0019684 - photosynthesis, light reaction [Evidence IEA]	10437.4	16521	12350.6	9596.84	1.33766	1.72151	1.28695
B	PP06G2540	hypothetical protein	238.48	410.78	298.69	319.58	1.37527	1.28537	0.934633
B	PP06G2550	hypothetical protein;Ontology_term=GO_process: GO:0042254 - ribosome biogenesis [Evidence IEA]	10379.1	6448.92	7196.16	7136.72	0.896161	0.903625	1.00833
B	PP06G2570	hypothetical protein;Ontology_term=GO_component: GO:0030173 - integral component of Golgi membrane [Evidence IEA],GO_process: GO:0015031 - protein transport [Evidence IEA]	1329.91	2141.01	1720.23	1750.61	1.24461	1.22301	0.982646
B	PP06G2680	hypothetical protein	4163.79	2729.16	2902.11	2823.51	0.940405	0.966584	1.02784
B	PP06G2710	hypothetical protein	1906.7	1239.49	1688.94	1466.55	0.733886	0.845174	1.15164
B	PP06G2740	hypothetical protein;Ontology_term=GO_function: GO:0004499 - N,N-dimethylaniline monooxygenase activity [Evidence IEA],GO_function: GO:0050660 - flavin adenine dinucleotide binding [Evidence IEA],GO_function: GO:0050661 - NADP binding [Evidence IEA],GO_process: GO:0055114 - oxidation-reduction process [Evidence IEA]	241.53	117.25	162.81	168.33	0.720165	0.696548	0.967207
B	PP06G3110	hypothetical protein;Ontology_term=GO_function: GO:0016787 - hydrolase activity [Evidence IEA]	773.35	427.63	783.63	609.66	0.545704	0.701424	1.28536
B	PP06G3180	hypothetical protein	957.73	620.17	749.56	730.8	0.827379	0.848618	1.02567
B	PP06G3580	hypothetical protein	349.58	602.77	305.71	277.76	1.97171	2.17011	1.10063
B	PP06G3930	hypothetical protein;Ontology_term=GO_function: GO:0016714 - oxidoreductase activity, acting on paired donors, with incorporation or reduction of molecular oxygen, reduced pteridine as one donor, and incorporation of one atom of oxygen [Evidence IEA],GO_function: GO:0005506 - iron ion binding [Evidence IEA],GO_function: GO:0004497 - monooxygenase activity [Evidence IEA],GO_process: GO:0055114 - o…	5146.39	7778.64	5628.94	5714.51	1.3819	1.36121	0.985026
B	PP06G4110	hypothetical protein	75.69	133	104.46	119.18	1.27321	1.11596	0.876489
B	PP06G4240	hypothetical protein	254.27	156.23	209.29	180.2	0.746476	0.866981	1.16143
B	PP06G4320	hypothetical protein	215.14	136.86	177.86	179.18	0.769482	0.763813	0.992633
B	PP06G4330	hypothetical protein	674.34	1072.63	886.62	1072.04	1.2098	1.00055	0.82704
B	PP06G4390	hypothetical protein;Ontology_term=GO_function: GO:0008168 - methyltransferase activity [Evidence IEA],GO_function: GO:0008175 - tRNA methyltransferase activity [Evidence IEA],GO_process: GO:0032259 - methylation [Evidence IEA],GO_process: GO:0008033 - tRNA processing [Evidence IEA],GO_process: GO:0001510 - RNA methylation [Evidence IEA]	336.01	163.07	200.32	212.68	0.814048	0.766739	0.941885
B	PP07G0160	hypothetical protein	1371.77	828.65	1020.7	932.42	0.811845	0.888709	1.09468
B	PP07G0550	hypothetical protein	1775.21	1083.22	1257.24	1180.24	0.861586	0.917796	1.06524
B	PP07G0830	hypothetical protein	10616	16609.9	12827.7	11483.5	1.29484	1.44642	1.11706
B	PP07G0850	hypothetical protein;Ontology_term=GO_component: GO:0005634 - nucleus [Evidence IEA],GO_function: GO:0003700 - DNA-binding transcription factor activity [Evidence IEA],GO_function: GO:0043565 - sequence-specific DNA binding [Evidence IEA],GO_process: GO:0006355 - regulation of transcription, DNA-templated [Evidence IEA]	3593.53	5479.91	3832.45	4363.21	1.42987	1.25594	0.878356
B	PP07G0890	hypothetical protein;Ontology_term=GO_function: GO:0003676 - nucleic acid binding [Evidence IEA],GO_function: GO:0003723 - RNA binding [Evidence IEA]	4738.17	7341.35	5252.93	5628.09	1.39757	1.30441	0.933342
B	PP07G1060	hypothetical protein	1248.19	1932.43	1736.01	1593.75	1.11314	1.21251	1.08926
B	PP07G1200	hypothetical protein;Ontology_term=GO_function: GO:0003676 - nucleic acid binding [Evidence IEA]	309.85	201.33	205.23	218.67	0.980997	0.920702	0.938538
B	PP07G1300	hypothetical protein;Ontology_term=GO_function: GO:0005515 - protein binding [Evidence IEA]	2229.79	1340.46	1656.65	1571.63	0.809139	0.852911	1.0541
B	PP07G1500	glutamate N-acetyltransferase;Ontology_term=GO_function: GO:0004056 - argininosuccinate lyase activity [Evidence IEA],GO_function: GO:0003824 - catalytic activity [Evidence IEA],GO_process: GO:0042450 - arginine biosynthetic process via ornithine [Evidence IEA]	3421.54	1130.32	1319.08	1548.16	0.8569	0.730105	0.852031
B	PP07G1520	hypothetical protein	3086.06	1972.64	2000.74	2095.63	0.985955	0.941311	0.95472
B	PP07G1700	hypothetical protein;Ontology_term=GO_function: GO:0016747 - transferase activity, transferring acyl groups other than amino-acyl groups [Evidence IEA]	163.51	271.12	197.34	234.88	1.37387	1.15429	0.840174
B	PP07G2700	hypothetical protein	5230.71	3317.83	4065.74	3722.9	0.816046	0.891195	1.09209
B	PP07G2950	hypothetical protein;Ontology_term=GO_function: GO:0005515 - protein binding [Evidence IEA]	895.48	1477.09	1442.05	1572.08	1.0243	0.939577	0.917288
B	PP07G3020	hypothetical protein;Ontology_term=GO_function: GO:0005524 - ATP binding [Evidence IEA],GO_process: GO:0019538 - protein metabolic process [Evidence IEA]	4379.78	10317.7	6416.31	7731.99	1.60805	1.33442	0.829839
B	PP07G3090	U3 snoRNP protein;Ontology_term=GO_function: GO:0030515 - snoRNA binding [Evidence IEA],GO_function: GO:0005515 - protein binding [Evidence IEA],GO_process: GO:0006396 - RNA processing [Evidence IEA],GO_process: GO:0000462 - maturation of SSU-rRNA from tricistronic rRNA transcript (SSU-rRNA, 5.8S rRNA, LSU-rRNA) [Evidence IEA]	861.59	531.61	681.89	690.76	0.779613	0.769602	0.987159
B	PP07G3100	hypothetical protein;Ontology_term=GO_function: GO:0005515 - protein binding [Evidence IEA],GO_process: GO:0006974 - cellular response to DNA damage stimulus [Evidence IEA]	2589	4254.33	3880.9	3702.01	1.09622	1.14919	1.04832
B	PP07G3140	hypothetical protein;Ontology_term=GO_component: GO:0000938 - GARP complex [Evidence IEA],GO_process: GO:0042147 - retrograde transport, endosome to Golgi [Evidence IEA]	781.31	500.6	603.12	535.65	0.830017	0.934565	1.12596
B	PP07G3310	hypothetical protein;Ontology_term=GO_function: GO:0003676 - nucleic acid binding [Evidence IEA]	913.97	1444.22	1198.32	1328.37	1.2052	1.08721	0.902098
B	PP07G3400	hypothetical protein;Ontology_term=GO_function: GO:0003700 - DNA-binding transcription factor activity [Evidence IEA],GO_function: GO:0003677 - DNA binding [Evidence IEA],GO_process: GO:0006355 - regulation of transcription, DNA-templated [Evidence IEA]	1107.66	1702.21	1312.82	1466.25	1.29661	1.16093	0.895359
B	PP07G3440	hypothetical protein;Ontology_term=GO_function: GO:0003924 - GTPase activity [Evidence IEA],GO_function: GO:0005525 - GTP binding [Evidence IEA]	638.78	1434.81	475.91	512.25	3.01488	2.801	0.929058
B	PP07G3510	hypothetical protein;Ontology_term=GO_function: GO:0009982 - pseudouridine synthase activity [Evidence IEA],GO_function: GO:0003723 - RNA binding [Evidence IEA],GO_process: GO:0009451 - RNA modification [Evidence IEA],GO_process: GO:0001522 - pseudouridine synthesis [Evidence IEA]	346.51	205.92	228.01	244.55	0.903118	0.842036	0.932366
B	PP07G3890	hypothetical protein;Ontology_term=GO_process: GO:0006629 - lipid metabolic process [Evidence IEA]	1794.5	4114.99	2321.19	2945.31	1.77279	1.39713	0.788097
B	PP07G4040	hypothetical protein;Ontology_term=GO_function: GO:0003824 - catalytic activity [Evidence IEA],GO_function: GO:0051536 - iron-sulfur cluster binding [Evidence IEA],GO_function: GO:0010181 - FMN binding [Evidence IEA],GO_function: GO:0051539 - 4 iron, 4 sulfur cluster binding [Evidence IEA],GO_process: GO:0008033 - tRNA processing [Evidence IEA]	1089.81	571.1	589.2	692.56	0.96928	0.824622	0.850757
B	PP08G0050	hypothetical protein	1913.26	2883.41	2066.44	2395.09	1.39535	1.20388	0.862782
B	PP08G0240	hypothetical protein;Ontology_term=GO_function: GO:0005524 - ATP binding [Evidence IEA]	8773.52	13411.9	12961.5	12598.5	1.03475	1.06456	1.02881
B	PP08G0340	dityrosine synthesis enzyme;Ontology_term=GO_component: GO:0016020 - membrane [Evidence IEA],GO_function: GO:0005215 - transporter activity [Evidence IEA],GO_process: GO:0055085 - transmembrane transport [Evidence IEA]	1002.38	1610.69	1203.66	1357.11	1.33816	1.18685	0.886929
B	PP08G0810	N-acetyltransferase 10;Ontology_term=GO_function: GO:0008080 - N-acetyltransferase activity [Evidence IEA],GO_function: GO:0005524 - ATP binding [Evidence IEA],GO_process: GO:0034470 - ncRNA processing [Evidence IEA],GO_process: GO:0016072 - rRNA metabolic process [Evidence IEA]	785.46	349.24	330.83	449.8	1.05565	0.776434	0.735505
B	PP08G0860	hypothetical protein;Ontology_term=GO_function: GO:0005515 - protein binding [Evidence IEA]	749.9	477.96	590.33	522.96	0.809649	0.913951	1.12882
B	PP08G0980	Pyrophosphate-energized membrane proton pump 2;Ontology_term=GO_component: GO:0016020 - membrane [Evidence IEA],GO_function: GO:0009678 - hydrogen-translocating pyrophosphatase activity [Evidence IEA],GO_function: GO:0004427 - inorganic diphosphatase activity [Evidence IEA],GO_process: GO:1902600 - proton transmembrane transport [Evidence IEA]	4429.95	6822.97	4800.77	5435.19	1.42122	1.25533	0.883275
B	PP08G1140	hypothetical protein;Ontology_term=GO_function: GO:0046872 - metal ion binding [Evidence IEA]	4834.56	7533.48	7557.07	6707.16	0.996878	1.1232	1.12672
B	PP08G1370	DNA-directed RNA polymerase I subunit rpa2;Ontology_term=GO_function: GO:0003676 - nucleic acid binding [Evidence IEA]	586.39	931.39	715.22	887.81	1.30224	1.04909	0.8056
B	PP08G1730	hypothetical protein;Ontology_term=GO_function: GO:0005515 - protein binding [Evidence IEA]	1416.83	914.44	1129.69	1117.12	0.809461	0.818569	1.01125
B	PP08G1740	hypothetical protein	1314.2	2149.37	1434.75	1554.8	1.49808	1.38241	0.922787
B	PP08G2070	hypothetical protein;Ontology_term=GO_component: GO:0009535 - chloroplast thylakoid membrane [Evidence IEA],GO_function: GO:0016730 - oxidoreductase activity, acting on iron-sulfur proteins as donors [Evidence IEA],GO_process: GO:0009773 - photosynthetic electron transport in photosystem I [Evidence IEA]	641.88	1068.78	885.16	896.53	1.20744	1.19213	0.987318
B	PP08G2260	hypothetical protein	236.63	142.68	159.59	152.27	0.894041	0.93702	1.04807
B	PP08G2290	hypothetical protein;Ontology_term=GO_component: GO:0000408 - EKC/KEOPS complex [Evidence IEA],GO_process: GO:0002949 - tRNA threonylcarbamoyladenosine modification [Evidence IEA]	1337.46	844.15	904.38	979.77	0.933402	0.86158	0.923053
B	PP08G2300	hypothetical protein	715.6	430.2	509.87	484.27	0.843744	0.888347	1.05286
B	PP08G3320	hypothetical protein;Ontology_term=GO_component: GO:0000178 - exosome (RNase complex) [Evidence IEA],GO_process: GO:0006396 - RNA processing [Evidence IEA]	125.13	62.12	82.66	94.78	0.751512	0.655413	0.872125
B	PP08G3630	hypothetical protein	1049.99	582.83	692.52	746.69	0.841607	0.780552	0.927453
B	PP08G3820	hypothetical protein;Ontology_term=GO_function: GO:0003677 - DNA binding [Evidence IEA]	3995.19	7440.71	5577.4	6016.71	1.33408	1.23667	0.926985
B	PP09G0300	hypothetical protein;Ontology_term=GO_function: GO:0003676 - nucleic acid binding [Evidence IEA],GO_function: GO:0004527 - exonuclease activity [Evidence IEA]	4070.06	2547.86	2509.12	2779.83	1.01544	0.916552	0.902616
B	PP09G0880	Glucose-6-phosphate 1-dehydrogenase 2, chloroplastic;Ontology_term=GO_function: GO:0050661 - NADP binding [Evidence IEA],GO_function: GO:0004345 - glucose-6-phosphate dehydrogenase activity [Evidence IEA],GO_function: GO:0016614 - oxidoreductase activity, acting on CH-OH group of donors [Evidence IEA],GO_process: GO:0006006 - glucose metabolic process [Evidence IEA],GO_process: GO:0055114 - oxida…	1356.69	3282.05	1963.88	2719.55	1.67121	1.20684	0.722134
B	PP09G0930	hypothetical protein	826.01	1525.44	1394.03	1274.51	1.09427	1.19688	1.09378
B	PP09G1340	hypothetical protein;Ontology_term=GO_function: GO:0005524 - ATP binding [Evidence IEA],GO_function: GO:0016887 - ATPase activity [Evidence IEA]	429.4	271.02	386.52	347.08	0.70118	0.780857	1.11363
B	PP09G1520	hypothetical protein;Ontology_term=GO_function: GO:0016491 - oxidoreductase activity [Evidence IEA],GO_function: GO:0016209 - antioxidant activity [Evidence IEA],GO_process: GO:0055114 - oxidation-reduction process [Evidence IEA],GO_process: GO:0045454 - cell redox homeostasis [Evidence IEA]	782.96	1334.05	1391.5	1172.06	0.958714	1.13821	1.18723
B	PP09G2000	hypothetical protein	1549.66	2480.69	1936.13	2325.29	1.28126	1.06683	0.83264
B	PP09G2030	hypothetical protein;Ontology_term=GO_function: GO:0005515 - protein binding [Evidence IEA]	1145.06	1768.84	1267.88	1472	1.39512	1.20166	0.861332
B	PP09G2160	T-complex protein 1 subunit epsilon;Ontology_term=GO_function: GO:0005524 - ATP binding [Evidence IEA],GO_function: GO:0051082 - unfolded protein binding [Evidence IEA],GO_process: GO:0006457 - protein folding [Evidence IEA]	1413.04	2517.72	1596.6	1885.67	1.57693	1.33519	0.846702
B	PP09G2710	hypothetical protein	507.82	331.99	423.5	410.38	0.78392	0.808982	1.03197
B	PP09G2770	hypothetical protein	1214.49	768.82	1148.15	980.01	0.669616	0.784502	1.17157
B	PP09G3790	hypothetical protein	740.22	488.43	580.95	547.96	0.840744	0.891361	1.06021
B	PP09G3900	hypothetical protein	1401.24	856.29	1314.54	1010.64	0.651399	0.847275	1.3007
B	PP09G3920	hypothetical protein;Ontology_term=GO_process: GO:0008380 - RNA splicing [Evidence IEA]	671.39	344.08	484.8	410.23	0.709736	0.838749	1.18178
B	PP10G0090	GTP binding protein 5;Ontology_term=GO_function: GO:0005525 - GTP binding [Evidence IEA]	597.84	384.91	472.07	448.87	0.815366	0.857509	1.05169
B	PP10G0130	hypothetical protein	668.42	402.75	647.59	551.18	0.621921	0.730705	1.17492
B	PP10G0290	hypothetical protein;Ontology_term=GO_process: GO:0018193 - peptidyl-amino acid modification [Evidence IEA]	2609.53	1720.54	2105.3	1915.95	0.817242	0.898009	1.09883
B	PP10G0440	Breast cancer 1, early onset;Ontology_term=GO_process: GO:0006281 - DNA repair [Evidence IEA],GO_process: GO:0006974 - cellular response to DNA damage stimulus [Evidence IEA]	1033.78	1592.98	1495.14	1482.37	1.06544	1.07462	1.00861
B	PP10G0620	hypothetical protein	2725.22	1749.27	2342.78	2073.43	0.746664	0.84366	1.12991
B	PP10G0710	hypothetical protein;Ontology_term=GO_function: GO:0005515 - protein binding [Evidence IEA]	8455.93	5489.4	6663.66	6212.11	0.823782	0.883661	1.07269
B	PP10G0740	hypothetical protein;Ontology_term=GO_function: GO:0005515 - protein binding [Evidence IEA]	3232.84	4947.69	3932.42	3583.07	1.25818	1.38085	1.0975
B	PP10G1060	hypothetical protein;Ontology_term=GO_function: GO:0005515 - protein binding [Evidence IEA]	630.2	379.98	412.64	488.73	0.920851	0.777485	0.844311
B	PP10G1120	hypothetical protein	7.21	33.01	9	16.49	3.66778	2.00182	0.545785
B	PP10G1440	hypothetical protein	20.94	59.46	35.48	55.74	1.67587	1.06674	0.636527
B	PP10G1700	hypothetical protein	999.41	608.73	772.65	682.79	0.787847	0.891533	1.13161
B	PP10G1710	hypothetical protein;Ontology_term=GO_function: GO:0004597 - peptide-aspartate beta-dioxygenase activity [Evidence IEA],GO_process: GO:0018193 - peptidyl-amino acid modification [Evidence IEA],GO_process: GO:0042264 - peptidyl-aspartic acid hydroxylation [Evidence IEA]	281.9	176.33	215.78	191.99	0.817175	0.918433	1.12391
B	PP10G1760	hypothetical protein	24997.2	41874.2	30003.5	30328.2	1.39564	1.3807	0.989293
B	PP10G2100	hypothetical protein;Ontology_term=GO_component: GO:0005737 - cytoplasm [Evidence IEA],GO_function: GO:0004791 - thioredoxin-disulfide reductase activity [Evidence IEA],GO_function: GO:0016491 - oxidoreductase activity [Evidence IEA],GO_process: GO:0019430 - removal of superoxide radicals [Evidence IEA],GO_process: GO:0055114 - oxidation-reduction process [Evidence IEA],GO_process: GO:0045454 - c…	6217.3	10200	7709.35	8296.71	1.32307	1.22941	0.929206
B	PP10G2210	hypothetical protein;Ontology_term=GO_function: GO:0004540 - ribonuclease activity [Evidence IEA],GO_function: GO:0003824 - catalytic activity [Evidence IEA],GO_process: GO:0008033 - tRNA processing [Evidence IEA]	176.65	110.96	132.32	156.58	0.838573	0.708647	0.845063
B	PP10G2620	hypothetical protein	5127.3	13449.7	6598.72	6812.26	2.03823	1.97434	0.968654
B	PP10G3040	hypothetical protein;Ontology_term=GO_function: GO:0016787 - hydrolase activity [Evidence IEA],GO_function: GO:0008237 - metallopeptidase activity [Evidence IEA],GO_process: GO:0006508 - proteolysis [Evidence IEA]	193.34	458.64	231.95	293.94	1.97732	1.56032	0.789107
B	PP10G3120	hypothetical protein;Ontology_term=GO_function: GO:0005524 - ATP binding [Evidence IEA],GO_function: GO:0003676 - nucleic acid binding [Evidence IEA]	2763.11	1412.99	1539.86	1711.11	0.917609	0.825774	0.899919
B	PP10G3320	hypothetical protein	5579.83	3548.16	5534.96	4148.16	0.641045	0.855358	1.33432
B	PP10G3370	hypothetical protein	280.09	181.42	237.34	217.57	0.764389	0.833847	1.09087
B	PP10G3420	hypothetical protein;Ontology_term=GO_function: GO:0003824 - catalytic activity [Evidence IEA]	144.22	81.95	105.17	95.33	0.779215	0.859645	1.10322
B	PP10G3500	hypothetical protein;Ontology_term=GO_component: GO:0016021 - integral component of membrane [Evidence IEA]	1319.95	1988.41	1469.65	1691.92	1.35298	1.17524	0.868629
B	PP11G0060	hypothetical protein	249.93	163.28	167.49	158.25	0.974864	1.03179	1.05839
B	PP11G0310	hypothetical protein	1341.27	2256.31	1834.51	2150	1.22993	1.04945	0.85326
B	PP11G0740	hypothetical protein	281.08	439.29	402.18	485.92	1.09227	0.904038	0.827667
B	PP11G0950	60S ribosomal protein L37;Ontology_term=GO_component: GO:0005840 - ribosome [Evidence IEA],GO_function: GO:0003735 - structural constituent of ribosome [Evidence IEA],GO_process: GO:0006412 - translation [Evidence IEA]	7693.05	4794.4	5489.83	5780.35	0.873324	0.829431	0.94974
B	PP11G1090	hypothetical protein;Ontology_term=GO_function: GO:0004416 - hydroxyacylglutathione hydrolase activity [Evidence IEA],GO_process: GO:0019243 - methylglyoxal catabolic process to D-lactate via S-lactoyl-glutathione [Evidence IEA]	48.62	130.5	62.24	72.17	2.09672	1.80823	0.862408
B	PP11G1120	hypothetical protein;Ontology_term=GO_component: GO:0016021 - integral component of membrane [Evidence IEA]	450.81	777.71	569.13	529.08	1.36649	1.46993	1.0757
B	PP11G1130	hypothetical protein;Ontology_term=GO_function: GO:0005525 - GTP binding [Evidence IEA]	287.82	146.6	151.74	161.61	0.966126	0.907122	0.938927
B	PP11G1220	hypothetical protein;Ontology_term=GO_function: GO:0003824 - catalytic activity [Evidence IEA]	959.23	516.11	612.27	634.43	0.842945	0.813502	0.965071
B	PP11G1240	hypothetical protein	688.98	370.66	484.76	481.82	0.764626	0.769291	1.0061
B	PP11G1310	hypothetical protein	931.26	555.83	636.01	639.92	0.873933	0.868593	0.99389
B	PP11G1470	squalene synthetase-like protein;Ontology_term=GO_component: GO:0016021 - integral component of membrane [Evidence IEA],GO_function: GO:0016740 - transferase activity [Evidence IEA],GO_function: GO:0016765 - transferase activity, transferring alkyl or aryl (other than methyl) groups [Evidence IEA],GO_function: GO:0004310 - farnesyl-diphosphate farnesyltransferase activity [Evidence IEA],GO_functi…	485.24	800.32	577.74	682.15	1.38526	1.17323	0.84694
B	PP11G1490	hypothetical protein;Ontology_term=GO_function: GO:0003824 - catalytic activity [Evidence IEA],GO_function: GO:0017150 - tRNA dihydrouridine synthase activity [Evidence IEA],GO_function: GO:0050660 - flavin adenine dinucleotide binding [Evidence IEA],GO_process: GO:0008033 - tRNA processing [Evidence IEA],GO_process: GO:0055114 - oxidation-reduction process [Evidence IEA]	482.07	144.36	144.58	217.7	0.998478	0.663114	0.664125
B	PP11G1630	linoleoyl-CoA desaturase activity;Ontology_term=GO_process: GO:0006629 - lipid metabolic process [Evidence IEA]	3749.58	5611.91	4747.7	4536.95	1.18203	1.23693	1.04645
B	PP11G1860	hypothetical protein	701.19	1110.19	818.84	1014.71	1.35581	1.0941	0.806969
B	PP11G1880	hypothetical protein	2588.55	5050.77	3688.35	3338.7	1.36938	1.5128	1.10473
B	PP11G2400	hypothetical protein	1040.27	684.79	893.9	835.57	0.76607	0.819548	1.06981
B	PP11G2600	hypothetical protein;Ontology_term=GO_function: GO:0016830 - carbon-carbon lyase activity [Evidence IEA],GO_function: GO:0016829 - lyase activity [Evidence IEA],GO_function: GO:0003824 - catalytic activity [Evidence IEA],GO_process: GO:0009072 - aromatic amino acid family metabolic process [Evidence IEA],GO_process: GO:0006520 - cellular amino acid metabolic process [Evidence IEA]	4135.48	7618.48	6123.19	6245.19	1.2442	1.2199	0.980465
B	PP11G3090	hypothetical protein	1195.87	1785.61	1216.45	1293.63	1.46789	1.38031	0.940338
B	PP11G3120	hypothetical protein	94.78	208.47	136.93	157.42	1.52246	1.32429	0.869839
B	PP11G3440	hypothetical protein	12119.4	21379	13517.1	14891.2	1.58163	1.43568	0.907723
B	PP11G3540	hypothetical protein	667.42	374.49	484.53	451.64	0.772893	0.829178	1.07282
B	PP11G3650	hypothetical protein;Ontology_term=GO_process: GO:0044237 - cellular metabolic process [Evidence IEA]	1052.04	556.27	648.12	644.28	0.858282	0.863398	1.00596
B	PP11G3680	hypothetical protein;Ontology_term=GO_component: GO:0015934 - large ribosomal subunit [Evidence IEA],GO_function: GO:0003735 - structural constituent of ribosome [Evidence IEA],GO_process: GO:0006412 - translation [Evidence IEA]	483.95	315.11	377.86	351.55	0.833933	0.896345	1.07484
B	PP11G3700	hypothetical protein;Ontology_term=GO_function: GO:0005525 - GTP binding [Evidence IEA]	496.92	322	380.67	407.32	0.845877	0.790533	0.934572
B	PP12G0180	Putative RNA helicase;Ontology_term=GO_function: GO:0003676 - nucleic acid binding [Evidence IEA],GO_function: GO:0005524 - ATP binding [Evidence IEA]	905.6	598.77	708.37	720.82	0.845279	0.830679	0.982728
B	PP12G0550	hypothetical protein;Ontology_term=GO_function: GO:0016887 - ATPase activity [Evidence IEA]	1491.94	2802.31	1759.36	2355.79	1.5928	1.18954	0.746824
B	PP12G0560	hypothetical protein	818.8	1333.86	1275.22	1369.53	1.04598	0.973955	0.931137
B	PP12G0830	hypothetical protein	6918.59	13315.4	9795.17	9706.33	1.35939	1.37183	1.00915
B	PP12G1060	hypothetical protein	622.99	1055.72	724.57	691.27	1.45703	1.52722	1.04817
B	PP12G1800	hypothetical protein;Ontology_term=GO_component: GO:0000178 - exosome (RNase complex) [Evidence IEA],GO_function: GO:0003723 - RNA binding [Evidence IEA]	464.27	305.86	340.42	357.81	0.898478	0.854811	0.951399
B	PP12G2040	hypothetical protein	904.72	597.94	693.54	698.2	0.862156	0.856402	0.993326
B	PP12G2620	hypothetical protein	805.1	1268.9	1109.7	1158.84	1.14346	1.09497	0.957596
B	PP12G2790	hypothetical protein;Ontology_term=GO_component: GO:0005840 - ribosome [Evidence IEA],GO_function: GO:0019843 - rRNA binding [Evidence IEA],GO_function: GO:0003735 - structural constituent of ribosome [Evidence IEA],GO_process: GO:0006412 - translation [Evidence IEA]	4216.01	2451.86	3755.19	2997.03	0.652926	0.818097	1.25297
B	PP12G2830	hypothetical protein;Ontology_term=GO_function: GO:0030145 - manganese ion binding [Evidence IEA],GO_function: GO:0004177 - aminopeptidase activity [Evidence IEA]	428.57	278.88	342.96	357.48	0.813156	0.780128	0.959382
B	PP13G0510	hypothetical protein	346.13	200.8	233.11	233.14	0.861396	0.861285	0.999871
B	PP13G0800	CCR4 carbon catabolite repression 4-like	184.23	103.06	141	140.06	0.730922	0.735828	1.00671
B	PP13G1080	hypothetical protein;Ontology_term=GO_function: GO:0016491 - oxidoreductase activity [Evidence IEA],GO_function: GO:0008270 - zinc ion binding [Evidence IEA],GO_process: GO:0055114 - oxidation-reduction process [Evidence IEA]	368.68	586.66	381.17	409.42	1.5391	1.43291	0.931
B	PP13G1230	hypothetical protein	580.22	937.35	809.02	676.92	1.15862	1.38473	1.19515
B	PP13G1360	hypothetical protein;Ontology_term=GO_function: GO:0016829 - lyase activity [Evidence IEA],GO_function: GO:0003824 - catalytic activity [Evidence IEA]	3523.28	5284.31	3934.33	3744.85	1.34313	1.41109	1.0506
B	PP13G1410	hypothetical protein	46.02	90.94	72.31	72.09	1.25764	1.26148	1.00305
B	PP13G1480	hypothetical protein	642.34	982.06	859.18	637.26	1.14302	1.54107	1.34824
B	PP13G2300	hypothetical protein;Ontology_term=GO_component: GO:0009654 - photosystem II oxygen evolving complex [Evidence IEA],GO_function: GO:0010242 - oxygen evolving activity [Evidence IEA],GO_process: GO:0042549 - photosystem II stabilization [Evidence IEA],GO_process: GO:0010207 - photosystem II assembly [Evidence IEA]	26993.2	41550.8	31209	27573.6	1.33137	1.50691	1.13184
B	PP13G2680	hypothetical protein;Ontology_term=GO_function: GO:0003676 - nucleic acid binding [Evidence IEA]	379.5	148.89	183.42	195.66	0.811744	0.760963	0.937443
B	PP14G0210	hypothetical protein;Ontology_term=GO_function: GO:0016788 - hydrolase activity, acting on ester bonds [Evidence IEA],GO_function: GO:0004518 - nuclease activity [Evidence IEA],GO_process: GO:0036297 - interstrand cross-link repair [Evidence IEA]	1269.73	2027.5	1560.97	1401.22	1.29887	1.44695	1.11401
B	PP14G1330	hypothetical protein;Ontology_term=GO_component: GO:0005737 - cytoplasm [Evidence IEA]	820.44	453.72	549.88	586.63	0.825125	0.773435	0.937354
B	PP14G1480	hypothetical protein	23494.6	35388.9	26522.1	29273.7	1.33431	1.2089	0.906004
B	PP14G1490	hypothetical protein;Ontology_term=GO_function: GO:0008641 - ubiquitin-like modifier activating enzyme activity [Evidence IEA]	279.84	170.25	195.14	213.96	0.872451	0.795709	0.91204
B	PP14G1980	hypothetical protein	221.27	376.87	282.21	342.68	1.33542	1.09977	0.823538
B	PP14G2050	hypothetical protein	4363.62	6614.13	4858.78	6305.07	1.36127	1.04902	0.770615
B	PP14G2190	hypothetical protein;Ontology_term=GO_process: GO:0006281 - DNA repair [Evidence IEA]	1666.03	1046.63	1322.28	1116.05	0.791534	0.937798	1.18479
B	PP14G2200	hypothetical protein;Ontology_term=GO_function: GO:0005515 - protein binding [Evidence IEA]	3.09	13.64	5.19	6.38	2.62813	2.13793	0.81348
B	PP14G2250	hypothetical protein	3614.95	6416.16	5241.11	4815.46	1.2242	1.33241	1.08839
B	PP14G2310	hypothetical protein;Ontology_term=GO_function: GO:0005515 - protein binding [Evidence IEA],GO_function: GO:0016301 - kinase activity [Evidence IEA],GO_function: GO:0044877 - protein-containing complex binding [Evidence IEA],GO_function: GO:0004674 - protein serine/threonine kinase activity [Evidence IEA]	5685.83	3420.5	4304.41	3995.53	0.79465	0.856082	1.07731
B	PP14G2540	hypothetical protein	4260.53	6390.9	5784.67	5573.27	1.1048	1.14671	1.03793
B	PP14G2570	hypothetical protein;Ontology_term=GO_function: GO:0016491 - oxidoreductase activity [Evidence IEA],GO_function: GO:0005524 - ATP binding [Evidence IEA],GO_function: GO:0004756 - selenide, water dikinase activity [Evidence IEA],GO_process: GO:0055114 - oxidation-reduction process [Evidence IEA],GO_process: GO:0016260 - selenocysteine biosynthetic process [Evidence IEA]	1251.16	798.48	875.82	1036.73	0.911694	0.770191	0.844791
B	PP15G0260	hypothetical protein;Ontology_term=GO_function: GO:0008536 - Ran GTPase binding [Evidence IEA],GO_process: GO:0006886 - intracellular protein transport [Evidence IEA]	527.21	320.97	441.22	414.81	0.72746	0.773776	1.06367
B	PP15G0290	hypothetical protein;Ontology_term=GO_function: GO:0005515 - protein binding [Evidence IEA],GO_function: GO:0016301 - kinase activity [Evidence IEA],GO_function: GO:0004674 - protein serine/threonine kinase activity [Evidence IEA]	7691.63	5088.28	6140.94	5546.85	0.828583	0.917328	1.1071
B	PP15G0480	hypothetical protein	13972.9	21034.5	19369.8	16805.9	1.08594	1.25162	1.15256
B	PP15G2180	hypothetical protein	3576.86	6243.79	3701.02	4823.34	1.68705	1.2945	0.767315
B	PP15G2220	hypothetical protein	4985.28	7686.92	5988.39	6863.51	1.28364	1.11997	0.872497
B	PP15G2230	hypothetical protein	4102.99	6743.29	4815.63	4103.27	1.40029	1.64339	1.17361
B	PP15G2670	hypothetical protein;Ontology_term=GO_component: GO:0016020 - membrane [Evidence IEA],GO_process: GO:0009765 - photosynthesis, light harvesting [Evidence IEA]	5293.08	9820	6424.25	4960.05	1.52858	1.97982	1.2952
B	PP16G0090	hypothetical protein;Ontology_term=GO_function: GO:0003725 - double-stranded RNA binding [Evidence IEA]	608.84	353.57	410.87	515.18	0.86054	0.686304	0.797527
B	PP16G0120	hypothetical protein	3130.2	4742.33	4300.44	4071.65	1.10275	1.16472	1.05619
B	PP16G0230	hypothetical protein;Ontology_term=GO_component: GO:0005730 - nucleolus [Evidence IEA],GO_function: GO:0005515 - protein binding [Evidence IEA],GO_process: GO:0006364 - rRNA processing [Evidence IEA]	919.53	352.4	403.46	468.06	0.873445	0.752895	0.861984
B	PP16G0280	hypothetical protein;Ontology_term=GO_process: GO:0010207 - photosystem II assembly [Evidence IEA]	4846.88	7695.23	5528.78	4931.81	1.39185	1.56033	1.12104
B	PP16G0440	hypothetical protein;Ontology_term=GO_function: GO:0008168 - methyltransferase activity [Evidence IEA],GO_function: GO:0004164 - diphthine synthase activity [Evidence IEA],GO_process: GO:0017183 - peptidyl-diphthamide biosynthetic process from peptidyl-histidine [Evidence IEA]	611.77	367.04	341.83	368.8	1.07375	0.995228	0.926871
B	PP16G0470	hypothetical protein	2806.27	4850.2	3503.22	2910.1	1.3845	1.66668	1.20381
B	PP16G0760	hypothetical protein;Ontology_term=GO_function: GO:0005524 - ATP binding [Evidence IEA],GO_function: GO:0003676 - nucleic acid binding [Evidence IEA]	4255.72	6575.85	5106.45	5484.53	1.28775	1.19898	0.931064
B	PP16G1200	hypothetical protein;Ontology_term=GO_component: GO:0009523 - photosystem II [Evidence IEA],GO_component: GO:0009507 - chloroplast [Evidence IEA],GO_process: GO:0015979 - photosynthesis [Evidence IEA]	23632.6	40690.3	30790.7	26432.2	1.32152	1.53943	1.16489
B	PP16G1280	hypothetical protein;Ontology_term=GO_function: GO:0016491 - oxidoreductase activity [Evidence IEA],GO_function: GO:0031177 - phosphopantetheine binding [Evidence IEA],GO_function: GO:0003824 - catalytic activity [Evidence IEA],GO_process: GO:0055114 - oxidation-reduction process [Evidence IEA]	11504.9	24679.3	27895.6	26440.6	0.884704	0.93339	1.05503
B	PP16G1380	dual specificity protein kinase yak1;Ontology_term=GO_function: GO:0004672 - protein kinase activity [Evidence IEA],GO_function: GO:0005524 - ATP binding [Evidence IEA],GO_process: GO:0006468 - protein phosphorylation [Evidence IEA]	7344.44	11330.8	11193.8	10792.4	1.01224	1.04989	1.0372
B	PP16G1590	hypothetical protein	1602.26	2452.78	2247	2350.21	1.09158	1.04364	0.956085
B	PP16G1600	hypothetical protein;Ontology_term=GO_component: GO:0000786 - nucleosome [Evidence IEA],GO_component: GO:0005634 - nucleus [Evidence IEA],GO_function: GO:0003677 - DNA binding [Evidence IEA],GO_process: GO:0006334 - nucleosome assembly [Evidence IEA]	2135.44	3322.42	2751.74	2886.31	1.20739	1.1511	0.953376
B	PP16G1740	hypothetical protein;Ontology_term=GO_function: GO:0016799 - hydrolase activity, hydrolyzing N-glycosyl compounds [Evidence IEA],GO_function: GO:0003684 - damaged DNA binding [Evidence IEA],GO_function: GO:0003906 - DNA-(apurinic or apyrimidinic site) endonuclease activity [Evidence IEA],GO_function: GO:0008270 - zinc ion binding [Evidence IEA],GO_function: GO:0003676 - nucleic acid binding [Evid…	993.3	2359.46	1546.03	1758.11	1.52614	1.34204	0.87937
B	PP16G1910	hypothetical protein;Ontology_term=GO_function: GO:0005515 - protein binding [Evidence IEA]	1013.13	1682.19	1298.12	1347.86	1.29587	1.24805	0.963097
B	PP16G1930	hypothetical protein	1398.88	2802.05	1828.43	2526.69	1.53249	1.10898	0.723646
B	PP17G0040	hypothetical protein;Ontology_term=GO_function: GO:0004672 - protein kinase activity [Evidence IEA],GO_function: GO:0005524 - ATP binding [Evidence IEA],GO_function: GO:0005515 - protein binding [Evidence IEA],GO_process: GO:0006468 - protein phosphorylation [Evidence IEA]	7067.69	11220.9	8591.84	9458.8	1.306	1.1863	0.908344
B	PP17G0210	hypothetical protein;Ontology_term=GO_function: GO:0008270 - zinc ion binding [Evidence IEA],GO_function: GO:0003676 - nucleic acid binding [Evidence IEA],GO_process: GO:0006351 - transcription, DNA-templated [Evidence IEA],GO_process: GO:0006379 - mRNA cleavage [Evidence IEA]	211.13	136.94	156.21	171.78	0.87664	0.797182	0.909361
B	PP17G0280	hypothetical protein	9.64	33.07	14.19	24.03	2.33051	1.3762	0.590512
B	PP17G0580	hypothetical protein	194.14	572.92	203.82	191.61	2.81091	2.99003	1.06372
B	PP17G0600	hypothetical protein	2380.58	1560.63	1944.3	1681.78	0.802669	0.927963	1.1561
B	PP17G0730	hypothetical protein;Ontology_term=GO_component: GO:0005840 - ribosome [Evidence IEA],GO_function: GO:0003735 - structural constituent of ribosome [Evidence IEA],GO_process: GO:0006412 - translation [Evidence IEA]	2132.4	1330.18	2010.81	1573.99	0.661515	0.845101	1.27752
B	PP17G0750	hypothetical protein;Ontology_term=GO_component: GO:0016021 - integral component of membrane [Evidence IEA]	1121.72	1879.09	1354.92	1606.38	1.38686	1.16977	0.843462
B	PP17G0940	hypothetical protein;Ontology_term=GO_process: GO:0006629 - lipid metabolic process [Evidence IEA]	4964.73	3111.39	3503.52	3683.05	0.888075	0.844786	0.951255
B	PP17G1040	hypothetical protein	2141.67	3237.71	2719.07	2983.66	1.19074	1.08515	0.91132
B	PP17G1050	hypothetical protein;Ontology_term=GO_function: GO:0005044 - scavenger receptor activity [Evidence IEA],GO_function: GO:0030247 - polysaccharide binding [Evidence IEA],GO_process: GO:0006955 - immune response [Evidence IEA]	36.42	92.01	59.47	61.15	1.54717	1.50466	0.972527
B	PP17G1280	hypothetical protein;Ontology_term=GO_function: GO:0016491 - oxidoreductase activity [Evidence IEA],GO_process: GO:0055114 - oxidation-reduction process [Evidence IEA],GO_process: GO:0009263 - deoxyribonucleotide biosynthetic process [Evidence IEA]	55.81	124.64	60.56	90.64	2.05812	1.37511	0.668138
B	PP17G1370	U3 snoRNP protein;Ontology_term=GO_function: GO:0005515 - protein binding [Evidence IEA],GO_function: GO:0003824 - catalytic activity [Evidence IEA]	595.59	238.57	246.94	340.58	0.966105	0.700482	0.725057
B	PP17G1490	hypothetical protein;Ontology_term=GO_function: GO:0008746 - NAD(P)+ transhydrogenase activity [Evidence IEA],GO_process: GO:0055114 - oxidation-reduction process [Evidence IEA],GO_process: GO:1902600 - proton transmembrane transport [Evidence IEA]	10090.9	18164.8	12205.4	10200.7	1.48827	1.78075	1.19653
B	PP18G0180	hypothetical protein	4848.33	8687.73	6685.73	7351.13	1.29944	1.18182	0.909483
B	PP18G0310	hypothetical protein	1476.34	2276.99	1904.29	1902.21	1.19572	1.19702	1.00109
B	PP18G0620	hypothetical protein;Ontology_term=GO_function: GO:0003899 - DNA-directed 5'-3' RNA polymerase activity [Evidence IEA],GO_process: GO:0006351 - transcription, DNA-templated [Evidence IEA]	351.4	205.98	230.09	245.37	0.895215	0.839467	0.937727
B	PP18G0640	hypothetical protein	440.02	273.14	275.96	298.49	0.989781	0.915073	0.92452
B	PP18G0770	Structural maintenance of chromosomes protein 2;Ontology_term=GO_component: GO:0005694 - chromosome [Evidence IEA],GO_function: GO:0005515 - protein binding [Evidence IEA],GO_function: GO:0005524 - ATP binding [Evidence IEA],GO_process: GO:0051276 - chromosome organization [Evidence IEA]	983.33	1499.28	1076.06	1628.48	1.39331	0.920662	0.660776
B	PP18G0850	hypothetical protein	917.35	600.61	698.03	638	0.860436	0.941395	1.09409
B	PP18G0930	hypothetical protein	246	531.52	326.23	385.06	1.62928	1.38036	0.847219
B	PP18G1050	hypothetical protein	511.73	778.76	700.49	658.43	1.11174	1.18275	1.06388
B	PP18G1240	hypothetical protein	1494.26	3032.52	1756.8	1935.76	1.72616	1.56658	0.907551
B	PP18G1250	hypothetical protein;Ontology_term=GO_function: GO:0004411 - homogentisate 1,2-dioxygenase activity [Evidence IEA],GO_process: GO:0006559 - L-phenylalanine catabolic process [Evidence IEA],GO_process: GO:0055114 - oxidation-reduction process [Evidence IEA],GO_process: GO:0006570 - tyrosine metabolic process [Evidence IEA]	5358.79	9238.2	6552.35	6642.32	1.40991	1.39081	0.986455
B	PP18G1260	hypothetical protein	437.54	697.77	508.05	686.55	1.37343	1.01634	0.740004
B	PP18G1300	hypothetical protein	931.24	1439.2	1133.22	1385.81	1.27001	1.03853	0.817731
B	PP18G1580	hypothetical protein	151.24	80.41	108.86	107.62	0.738655	0.747166	1.01152
B	PP18G1660	hypothetical protein;Ontology_term=GO_function: GO:0005515 - protein binding [Evidence IEA]	420.7	235.88	274.92	311.54	0.857995	0.757142	0.882455
B	PP19G0630	T-complex protein 1 subunit alpha;Ontology_term=GO_function: GO:0005524 - ATP binding [Evidence IEA],GO_function: GO:0051082 - unfolded protein binding [Evidence IEA],GO_process: GO:0006457 - protein folding [Evidence IEA]	2763.86	4180.5	3096.54	3479.67	1.35006	1.20141	0.889895
B	PP19G0860	hypothetical protein	223.98	354.73	310.15	398.41	1.14374	0.890364	0.778469
B	PP19G1510	hypothetical protein;Ontology_term=GO_function: GO:0051537 - 2 iron, 2 sulfur cluster binding [Evidence IEA],GO_function: GO:0016491 - oxidoreductase activity [Evidence IEA],GO_process: GO:0055114 - oxidation-reduction process [Evidence IEA]	8864.12	14016.1	8308.54	9169.89	1.68695	1.52849	0.906068
B	PP19G1940	hypothetical protein	15839.9	26852.4	17100.2	20180.3	1.5703	1.33063	0.847371
B	PP19G2030	Cryptochrome-2;Ontology_term=GO_function: GO:0005515 - protein binding [Evidence IEA],GO_process: GO:0006355 - regulation of transcription, DNA-templated [Evidence IEA],GO_process: GO:0009584 - detection of visible light [Evidence IEA],GO_process: GO:0018298 - protein-chromophore linkage [Evidence IEA]	3296.83	5982.03	4277.73	4779.76	1.39841	1.25153	0.894968	DUC1
B	PP19G2090	hypothetical protein;Ontology_term=GO_function: GO:0042132 - fructose 1,6-bisphosphate 1-phosphatase activity [Evidence IEA],GO_function: GO:0016791 - phosphatase activity [Evidence IEA],GO_process: GO:0005975 - carbohydrate metabolic process [Evidence IEA]	75.48	144.95	96.38	94.11	1.50394	1.54022	1.02412
B	PP20G0790	hypothetical protein	3088.75	4973.41	3839.73	4024.91	1.29525	1.23566	0.953992
B	PP20G0840	extended synaptotagmin-like protein;Ontology_term=GO_function: GO:0008289 - lipid binding [Evidence IEA]	832.14	1296.35	851.56	1030.03	1.52232	1.25856	0.826733
B	PP20G1130	hypothetical protein;Ontology_term=GO_process: GO:0045454 - cell redox homeostasis [Evidence IEA]	1330.08	2117.96	1925.42	1891.3	1.1	1.11984	1.01804
B	PP20G1300	hypothetical protein	3653.08	2294.35	3143.12	2583.34	0.729959	0.888133	1.21669
B	PP20G1380	hypothetical protein	831.78	1314.92	1066.77	1193.05	1.23262	1.10215	0.894154
B	PP20G2050	hypothetical protein;Ontology_term=GO_function: GO:0005524 - ATP binding [Evidence IEA],GO_function: GO:0004672 - protein kinase activity [Evidence IEA],GO_process: GO:0006468 - protein phosphorylation [Evidence IEA]	180.97	118.24	168.9	144.01	0.700059	0.821054	1.17284
B	PP20G2110	hypothetical protein;Ontology_term=GO_function: GO:0004553 - hydrolase activity, hydrolyzing O-glycosyl compounds [Evidence IEA],GO_process: GO:0005975 - carbohydrate metabolic process [Evidence IEA]	423.62	257.93	311.9	322.19	0.826964	0.800552	0.968062
B	PP20G2200	hypothetical protein;Ontology_term=GO_function: GO:0043565 - sequence-specific DNA binding [Evidence IEA],GO_function: GO:0008270 - zinc ion binding [Evidence IEA],GO_function: GO:0003677 - DNA binding [Evidence IEA],GO_process: GO:0006355 - regulation of transcription, DNA-templated [Evidence IEA]	67.29	193.02	88.34	140.58	2.18497	1.37303	0.628397
B	PP20G2330	hypothetical protein;Ontology_term=GO_component: GO:0005783 - endoplasmic reticulum [Evidence IEA],GO_process: GO:0048193 - Golgi vesicle transport [Evidence IEA]	501.74	321.7	413.7	387.07	0.777617	0.831116	1.0688
B	PP21G0030	hypothetical protein;Ontology_term=GO_function: GO:0008173 - RNA methyltransferase activity [Evidence IEA],GO_function: GO:0003723 - RNA binding [Evidence IEA],GO_function: GO:0008168 - methyltransferase activity [Evidence IEA],GO_process: GO:0006396 - RNA processing [Evidence IEA],GO_process: GO:0001510 - RNA methylation [Evidence IEA]	272.98	129.7	214.85	193.86	0.603677	0.66904	1.10827
B	PP21G0170	hypothetical protein;Ontology_term=GO_function: GO:0008251 - tRNA-specific adenosine deaminase activity [Evidence IEA],GO_function: GO:0008270 - zinc ion binding [Evidence IEA],GO_function: GO:0016787 - hydrolase activity [Evidence IEA],GO_function: GO:0003824 - catalytic activity [Evidence IEA],GO_process: GO:0002100 - tRNA wobble adenosine to inosine editing [Evidence IEA]	1663.96	1033.97	1432.22	1222.2	0.721935	0.845991	1.17184
B	PP21G0300	hypothetical protein;Ontology_term=GO_function: GO:0016730 - oxidoreductase activity, acting on iron-sulfur proteins as donors [Evidence IEA],GO_process: GO:0055114 - oxidation-reduction process [Evidence IEA]	4528.47	6846.45	6284.53	6174.93	1.08941	1.10875	1.01775
B	PP21G0850	hypothetical protein	2077.11	3691.49	2565.52	2798.72	1.43889	1.31899	0.916676
B	PP21G1120	hypothetical protein;Ontology_term=GO_component: GO:0016020 - membrane [Evidence IEA],GO_function: GO:0004571 - mannosyl-oligosaccharide 1,2-alpha-mannosidase activity [Evidence IEA],GO_function: GO:0005509 - calcium ion binding [Evidence IEA],GO_function: GO:0003824 - catalytic activity [Evidence IEA]	335.28	500.69	345.28	456.55	1.4501	1.09668	0.756281
B	PP21G1160	Serine arginine-rich splicing factor 2;Ontology_term=GO_function: GO:0003676 - nucleic acid binding [Evidence IEA],GO_function: GO:0003723 - RNA binding [Evidence IEA],GO_process: GO:0000381 - regulation of alternative mRNA splicing, via spliceosome [Evidence IEA]	496.49	1202.35	737.97	847.68	1.62927	1.4184	0.870576
B	PP21G1180	hypothetical protein	402.43	650.12	504.32	643.05	1.2891	1.01099	0.784262
B	PP21G1410	hypothetical protein	253.83	161.66	198.15	204.27	0.815847	0.791404	0.97004
B	PP21G1480	hypothetical protein;Ontology_term=GO_function: GO:0016491 - oxidoreductase activity [Evidence IEA],GO_function: GO:0004181 - metallocarboxypeptidase activity [Evidence IEA],GO_function: GO:0008270 - zinc ion binding [Evidence IEA],GO_process: GO:0055114 - oxidation-reduction process [Evidence IEA],GO_process: GO:0006508 - proteolysis [Evidence IEA]	117	221.12	125.98	136.12	1.7552	1.62445	0.925507
B	PP21G1720	N(alpha)-acetyltransferase 20, NatB catalytic subunit	52.68	28.49	30.04	33.45	0.948402	0.851719	0.898057
B	PP21G1770	hypothetical protein;Ontology_term=GO_component: GO:0016020 - membrane [Evidence IEA],GO_function: GO:0008519 - ammonium transmembrane transporter activity [Evidence IEA],GO_process: GO:0015696 - ammonium transport [Evidence IEA],GO_process: GO:0072488 - ammonium transmembrane transport [Evidence IEA]	4597.01	12328.4	7107.95	9434.24	1.73445	1.30677	0.753421
B	PP21G2020	hypothetical protein	698.3	1112.75	1045.37	858.54	1.06446	1.2961	1.21761
B	PP21G2050	hypothetical protein	120.89	180.2	147.06	158.93	1.22535	1.13383	0.925313
B	PP21G2330	hypothetical protein	1258.9	656.62	709.33	747.43	0.92569	0.878504	0.949025
B	PP21G2350	hypothetical protein	661.75	333.64	458.98	447.78	0.726916	0.745098	1.02501
B	PP22G0190	hypothetical protein;Ontology_term=GO_function: GO:0016787 - hydrolase activity [Evidence IEA]	294.39	179.51	244.77	243.62	0.733382	0.736844	1.00472
B	PP22G0210	hypothetical protein	716.81	1081.79	874.49	864.65	1.23705	1.25113	1.01138
B	PP22G0430	hypothetical protein	865.15	1305.68	1171.46	1083.39	1.11457	1.20518	1.08129
B	PP22G0550	hypothetical protein;Ontology_term=GO_function: GO:0005515 - protein binding [Evidence IEA]	2085.46	3472.29	2732.07	2908.81	1.27094	1.19371	0.93924
B	PP22G0720	hypothetical protein;Ontology_term=GO_function: GO:0008270 - zinc ion binding [Evidence IEA]	233.11	356.11	263.5	310.22	1.35146	1.14793	0.849397
B	PP22G0810	hypothetical protein;Ontology_term=GO_function: GO:0004488 - methylenetetrahydrofolate dehydrogenase (NADP+) activity [Evidence IEA],GO_function: GO:0003824 - catalytic activity [Evidence IEA],GO_process: GO:0055114 - oxidation-reduction process [Evidence IEA]	763.2	421.99	384.01	451.5	1.0989	0.93464	0.85052
B	PP22G0920	hypothetical protein;Ontology_term=GO_function: GO:0008168 - methyltransferase activity [Evidence IEA],GO_process: GO:0032259 - methylation [Evidence IEA],GO_process: GO:0001510 - RNA methylation [Evidence IEA]	187.19	120.22	169.95	200.71	0.707385	0.598974	0.846744
B	PP22G1030	hypothetical protein	3.73	14.58	7.06	10.38	2.06516	1.40462	0.680154
B	PP22G1290	hypothetical protein;Ontology_term=GO_component: GO:0005694 - chromosome [Evidence IEA],GO_function: GO:0005515 - protein binding [Evidence IEA],GO_function: GO:0005524 - ATP binding [Evidence IEA],GO_process: GO:0051276 - chromosome organization [Evidence IEA]	826.77	1533.1	973.87	1563.27	1.57423	0.980701	0.62297
B	PP22G1740	hypothetical protein;Ontology_term=GO_function: GO:0003676 - nucleic acid binding [Evidence IEA]	1524.96	803.39	779.68	891.85	1.03041	0.900813	0.874228
B	PP22G2150	hypothetical protein	96.94	61.5	89.73	80.3	0.68539	0.765878	1.11743
B	PP22G2290	hypothetical protein	1165.37	585.96	738.99	748.02	0.79292	0.783348	0.987928
B	PP23G0110	hypothetical protein;Ontology_term=GO_component: GO:0005737 - cytoplasm [Evidence IEA],GO_function: GO:0008233 - peptidase activity [Evidence IEA],GO_function: GO:0004177 - aminopeptidase activity [Evidence IEA],GO_process: GO:0006508 - proteolysis [Evidence IEA]	585.85	371.81	393.41	419.38	0.945095	0.886571	0.938075
B	PP23G0120	hypothetical protein;Ontology_term=GO_function: GO:0005515 - protein binding [Evidence IEA]	2840.98	4486.13	3497.92	3313.9	1.28251	1.35373	1.05553
B	PP23G0150	hypothetical protein;Ontology_term=GO_component: GO:0016021 - integral component of membrane [Evidence IEA]	552.39	308.12	520.85	417.41	0.591571	0.738171	1.24781
B	PP23G0160	hypothetical protein	8443.25	5404.96	7845	6698.43	0.688969	0.8069	1.17117
B	PP23G0820	hypothetical protein;Ontology_term=GO_function: GO:0005524 - ATP binding [Evidence IEA],GO_function: GO:0051082 - unfolded protein binding [Evidence IEA],GO_process: GO:0006457 - protein folding [Evidence IEA]	2280.45	3976.07	2904.37	3274.21	1.369	1.21436	0.887045
B	PP23G0950	hypothetical protein;Ontology_term=GO_function: GO:0005515 - protein binding [Evidence IEA]	6652.94	9960.86	8560.23	7654.41	1.16362	1.30132	1.11834
B	PP23G0970	Atg12ap;Ontology_term=GO_component: GO:0005737 - cytoplasm [Evidence IEA],GO_process: GO:0000045 - autophagosome assembly [Evidence IEA]	362.26	237.37	304.01	273.97	0.780797	0.866409	1.10965
B	PP23G1680	hypothetical protein;Ontology_term=GO_function: GO:0005515 - protein binding [Evidence IEA]	507.55	313.01	346.1	367.62	0.904392	0.85145	0.941461
B	PP23G1730	hypothetical protein;Ontology_term=GO_function: GO:0005524 - ATP binding [Evidence IEA],GO_process: GO:0019538 - protein metabolic process [Evidence IEA]	1988.13	3281.3	2694.91	2875.25	1.21759	1.14122	0.937278
B	PP23G2160	hypothetical protein	775.89	456.38	628.14	592.01	0.726558	0.770899	1.06103
B	PP23G2170	hypothetical protein;Ontology_term=GO_component: GO:0030956 - glutamyl-tRNA(Gln) amidotransferase complex [Evidence IEA],GO_function: GO:0050567 - glutaminyl-tRNA synthase (glutamine-hydrolyzing) activity [Evidence IEA],GO_function: GO:0004040 - amidase activity [Evidence IEA],GO_process: GO:0006412 - translation [Evidence IEA]	879.93	496.15	656.28	678.87	0.756004	0.730847	0.966724
B	PP23G2190	hypothetical protein	980.04	1766.98	1327.83	1507.31	1.33073	1.17227	0.880927
B	PP23G2270	hypothetical protein;Ontology_term=GO_function: GO:0016301 - kinase activity [Evidence IEA],GO_function: GO:0005524 - ATP binding [Evidence IEA],GO_process: GO:0016310 - phosphorylation [Evidence IEA]	7078.5	10745.9	7376.05	9796.08	1.45687	1.09696	0.752959
B	PP24G0110	hypothetical protein;Ontology_term=GO_component: GO:0016020 - membrane [Evidence IEA],GO_process: GO:0007165 - signal transduction [Evidence IEA]	1658.57	2472.54	1807.79	1829.46	1.36771	1.35151	0.988155
B	PP24G0350	hypothetical protein;Ontology_term=GO_function: GO:0005515 - protein binding [Evidence IEA]	443.41	180.37	189.43	223.96	0.952172	0.805367	0.845821
B	PP24G0410	hypothetical protein	579.32	1081.7	628.41	677.6	1.72133	1.59637	0.927406
B	PP24G0440	FACT complex subunit spt16;Ontology_term=GO_component: GO:0035101 - FACT complex [Evidence IEA]	2168.67	3568.21	2385.16	3407.46	1.496	1.04718	0.699982
B	PP24G0740	hypothetical protein	928.22	1571.2	1057.62	1158.61	1.4856	1.35611	0.912835
B	PP24G0820	hypothetical protein	227.34	345.86	241.12	265.79	1.43439	1.30125	0.907182
B	PP24G1650	hypothetical protein	214.77	136.83	177.18	177.53	0.772265	0.770743	0.998029
B	PP24G1790	Retinal pigment epithelial membrane protein;Ontology_term=GO_function: GO:0016702 - oxidoreductase activity, acting on single donors with incorporation of molecular oxygen, incorporation of two atoms of oxygen [Evidence IEA],GO_process: GO:0055114 - oxidation-reduction process [Evidence IEA]	1667.4	3216.4	1529.07	1145.27	2.1035	2.80842	1.33512
B	PP24G1810	hypothetical protein;Ontology_term=GO_component: GO:0005634 - nucleus [Evidence IEA],GO_function: GO:0003700 - DNA-binding transcription factor activity [Evidence IEA],GO_function: GO:0003677 - DNA binding [Evidence IEA],GO_process: GO:0006355 - regulation of transcription, DNA-templated [Evidence IEA]	2206.62	5158.82	2639.91	1970.17	1.95417	2.61846	1.33994
B	PP24G1950	Alpha-tubulin N-acetyltransferase 1, variant 2;Ontology_term=GO_component: GO:0005874 - microtubule [Evidence IEA],GO_function: GO:0019799 - tubulin N-acetyltransferase activity [Evidence IEA],GO_process: GO:0071929 - alpha-tubulin acetylation [Evidence IEA]	683.15	1134.61	601	599.13	1.88787	1.89376	1.00312
B	PP24G2130	hypothetical protein	908.53	1434.8	1424.97	1263.69	1.0069	1.13541	1.12763
B	PP24G2410	hypothetical protein	6711.41	10814.2	8054.35	6817.89	1.34266	1.58616	1.18136
B	PP24G2480	hypothetical protein	2175.29	4545.05	2767.44	3579.75	1.64233	1.26966	0.773082
B	PP24G2510	hypothetical protein;Ontology_term=GO_function: GO:0016491 - oxidoreductase activity [Evidence IEA],GO_function: GO:0046872 - metal ion binding [Evidence IEA],GO_process: GO:0055114 - oxidation-reduction process [Evidence IEA]	270.94	176.37	246.48	276.97	0.715555	0.636784	0.889916
B	PP25G0920	hypothetical protein	3013.45	5031.38	3165.98	3224.69	1.5892	1.56027	0.981794
B	PP25G0940	hypothetical protein	4383.01	8766.96	4881.4	3996.33	1.79599	2.19375	1.22147
B	PP25G1030	hypothetical protein;Ontology_term=GO_function: GO:0008270 - zinc ion binding [Evidence IEA],GO_function: GO:0004842 - ubiquitin-protein transferase activity [Evidence IEA],GO_function: GO:0061630 - ubiquitin protein ligase activity [Evidence IEA],GO_process: GO:0016567 - protein ubiquitination [Evidence IEA],GO_process: GO:0006397 - mRNA processing [Evidence IEA]	4133.13	2660.81	2886.51	2911.48	0.921809	0.913903	0.991424
B	PP25G1420	hypothetical protein	1109.44	1675.76	1382.37	1432.77	1.21224	1.16959	0.964823
B	PP25G1460	UDP-glucose 6-dehydrogenase 1;Ontology_term=GO_function: GO:0051287 - NAD binding [Evidence IEA],GO_function: GO:0016616 - oxidoreductase activity, acting on the CH-OH group of donors, NAD or NADP as acceptor [Evidence IEA],GO_function: GO:0003979 - UDP-glucose 6-dehydrogenase activity [Evidence IEA],GO_process: GO:0055114 - oxidation-reduction process [Evidence IEA]	2266.91	3594.44	2246.56	2364.65	1.59998	1.52007	0.95006
B	PP25G1470	hypothetical protein;Ontology_term=GO_function: GO:0018024 - histone-lysine N-methyltransferase activity [Evidence IEA],GO_function: GO:0031151 - histone methyltransferase activity (H3-K79 specific) [Evidence IEA],GO_process: GO:0051726 - regulation of cell cycle [Evidence IEA],GO_process: GO:0034729 - histone H3-K79 methylation [Evidence IEA]	332.84	195.37	235.88	249.8	0.82826	0.782106	0.944275
B	PP25G1570	hypothetical protein;Ontology_term=GO_function: GO:0005515 - protein binding [Evidence IEA]	7.15	53.72	9.05	22.06	5.93591	2.43518	0.410245
B	PP25G1690	hypothetical protein	534.08	1057.99	758.41	781.27	1.39501	1.35419	0.97074
B	PP25G1870	hypothetical protein;Ontology_term=GO_function: GO:0005506 - iron ion binding [Evidence IEA],GO_function: GO:0016491 - oxidoreductase activity [Evidence IEA],GO_process: GO:0008610 - lipid biosynthetic process [Evidence IEA],GO_process: GO:0055114 - oxidation-reduction process [Evidence IEA]	807.15	1439.16	932.11	1045.16	1.54398	1.37698	0.891835
B	PP26G0060	hypothetical protein;Ontology_term=GO_function: GO:0003824 - catalytic activity [Evidence IEA]	211.51	321.86	264.06	325.36	1.21889	0.989243	0.811593
B	PP26G0170	hypothetical protein;Ontology_term=GO_function: GO:0005515 - protein binding [Evidence IEA]	1330.74	871.71	1327.46	1111.79	0.656675	0.78406	1.19398
B	PP26G0320	hypothetical protein	812.7	486.03	656.99	555.68	0.739783	0.874658	1.18232
B	PP26G0480	hypothetical protein;Ontology_term=GO_component: GO:0016021 - integral component of membrane [Evidence IEA]	678	1054.34	740.78	793.14	1.42328	1.32932	0.933984
B	PP26G0490	hypothetical protein	4.05	49.47	3.26	2.74	15.1748	18.0547	1.18978
B	PP26G0560	hypothetical protein;Ontology_term=GO_function: GO:0003700 - DNA-binding transcription factor activity [Evidence IEA],GO_function: GO:0003677 - DNA binding [Evidence IEA],GO_process: GO:0006355 - regulation of transcription, DNA-templated [Evidence IEA]	549.47	1160.32	799.23	921.33	1.4518	1.2594	0.867474
B	PP26G0840	hypothetical protein;Ontology_term=GO_function: GO:0008233 - peptidase activity [Evidence IEA],GO_function: GO:0003824 - catalytic activity [Evidence IEA],GO_process: GO:0006508 - proteolysis [Evidence IEA]	1071.16	690.27	748.05	863.35	0.922759	0.799525	0.86645
B	PP26G1080	hypothetical protein	13422.4	20475.5	13859	17049.2	1.47742	1.20096	0.812881
B	PP26G1120	hypothetical protein	596.72	1106.26	768.27	791.5	1.43994	1.39768	0.970651
B	PP26G1260	hypothetical protein	609.48	367.12	475.17	432.91	0.772608	0.848028	1.09762
B	PP26G1370	hypothetical protein	107.22	65.07	84.14	86.24	0.773354	0.754522	0.975649
B	PP26G1750	hypothetical protein;Ontology_term=GO_function: GO:0004450 - isocitrate dehydrogenase (NADP+) activity [Evidence IEA],GO_process: GO:0006099 - tricarboxylic acid cycle [Evidence IEA],GO_process: GO:0055114 - oxidation-reduction process [Evidence IEA]	11474.3	20379.6	11997.2	12859.7	1.69869	1.58476	0.93293
B	PP26G2030	hypothetical protein;Ontology_term=GO_function: GO:0030234 - enzyme regulator activity [Evidence IEA]	1029.48	1686.39	1521.35	1682.33	1.10848	1.00241	0.904311
B	PP26G2150	hypothetical protein	923.17	1449.31	1024.74	1260.12	1.41432	1.15014	0.813208
B	PP26G2200	hypothetical protein;Ontology_term=GO_function: GO:0008773 - [protein-PII] uridylyltransferase activity [Evidence IEA],GO_process: GO:0006807 - nitrogen compound metabolic process [Evidence IEA]	1255.8	2901.53	1549.7	1477.51	1.87232	1.9638	1.04886
B	PP27G0140	hypothetical protein	431.23	273.11	358.86	333.61	0.761049	0.818651	1.07569
B	PP27G0180	hypothetical protein	1288.84	565.5	930.79	955.22	0.607548	0.59201	0.974425
B	PP27G0910	hypothetical protein	522.08	826.26	719.95	686.63	1.14766	1.20336	1.04853
B	PP27G0950	hypothetical protein	926.33	612.17	808.37	781.3	0.757289	0.783527	1.03465
B	PP27G1090	hypothetical protein	3089.83	5364.75	3257.4	3604.04	1.64694	1.48854	0.903819
B	PP27G1160	hypothetical protein	673.57	436.46	508.62	501.81	0.858126	0.869771	1.01357
B	PP27G1170	hypothetical protein	330.13	664.11	392.38	475.98	1.69252	1.39525	0.824362
B	PP27G1250	DNA polymerase delta subunit 4;Ontology_term=GO_component: GO:0005634 - nucleus [Evidence IEA],GO_process: GO:0006260 - DNA replication [Evidence IEA]	429.34	792.46	636.68	661.57	1.24468	1.19785	0.962377
B	PP27G1410	hypothetical protein	982.05	590.77	875.18	775.78	0.675027	0.761517	1.12813
B	PP27G1630	hypothetical protein;Ontology_term=GO_function: GO:0016435 - rRNA (guanine) methyltransferase activity [Evidence IEA],GO_process: GO:0070476 - rRNA (guanine-N7)-methylation [Evidence IEA]	2113.79	1306.35	1478.32	1484.49	0.883672	0.879999	0.995844
B	PP27G1680	hypothetical protein;Ontology_term=GO_process: GO:0006629 - lipid metabolic process [Evidence IEA]	1976.16	2976.4	2418.28	2597.96	1.23079	1.14567	0.930838
B	PP27G1780	hypothetical protein	17668.8	27608.5	22555.4	24555	1.22403	1.12435	0.918566
B	PP27G1910	hypothetical protein	212.69	139	199	193.85	0.698492	0.717049	1.02657
B	PP28G0020	hypothetical protein;Ontology_term=GO_component: GO:0005634 - nucleus [Evidence IEA],GO_function: GO:0003677 - DNA binding [Evidence IEA],GO_function: GO:0003899 - DNA-directed 5'-3' RNA polymerase activity [Evidence IEA],GO_process: GO:0006351 - transcription, DNA-templated [Evidence IEA]	1394.79	884.07	1143.82	1086.43	0.77291	0.813739	1.05282
B	PP28G0310	hypothetical protein	316.47	205.47	212.5	216.28	0.966918	0.950018	0.982523
B	PP28G0580	hypothetical protein;Ontology_term=GO_function: GO:0005515 - protein binding [Evidence IEA]	1857.36	3014.91	2046.65	1503.34	1.4731	2.00547	1.3614
B	PP28G0720	hypothetical protein;Ontology_term=GO_component: GO:0080085 - signal recognition particle, chloroplast targeting [Evidence IEA],GO_component: GO:0009507 - chloroplast [Evidence IEA],GO_function: GO:0005515 - protein binding [Evidence IEA],GO_process: GO:0009416 - response to light stimulus [Evidence IEA],GO_process: GO:0045038 - protein import into chloroplast thylakoid membrane [Evidence IEA]	2426.51	3662.87	2272.89	2084.05	1.61155	1.75757	1.09061
B	PP28G0870	hypothetical protein;Ontology_term=GO_function: GO:0008373 - sialyltransferase activity [Evidence IEA],GO_process: GO:0006486 - protein glycosylation [Evidence IEA]	83.6	47.94	50.51	46.38	0.949119	1.03364	1.08905
B	PP28G0880	hypothetical protein;Ontology_term=GO_function: GO:0005515 - protein binding [Evidence IEA]	599.2	226.37	283.96	306.32	0.79719	0.738998	0.927004
B	PP28G1350	hypothetical protein;Ontology_term=GO_function: GO:0016628 - oxidoreductase activity, acting on the CH-CH group of donors, NAD or NADP as acceptor [Evidence IEA],GO_function: GO:0045550 - geranylgeranyl reductase activity [Evidence IEA],GO_function: GO:0016491 - oxidoreductase activity [Evidence IEA],GO_process: GO:0055114 - oxidation-reduction process [Evidence IEA],GO_process: GO:0015979 - phot…	9624.39	16737.9	9358.74	9362.97	1.78848	1.78767	0.999548
B	PP28G1550	hypothetical protein	671.41	443.4	552.1	536.15	0.803115	0.827007	1.02975
B	PP28G1660	hypothetical protein;Ontology_term=GO_function: GO:0004672 - protein kinase activity [Evidence IEA],GO_function: GO:0005524 - ATP binding [Evidence IEA],GO_function: GO:0004674 - protein serine/threonine kinase activity [Evidence IEA],GO_process: GO:0006468 - protein phosphorylation [Evidence IEA]	8603.23	4915.07	6093.24	5861.3	0.806643	0.838563	1.03957
B	PP29G0120	hypothetical protein;Ontology_term=GO_function: GO:0003676 - nucleic acid binding [Evidence IEA],GO_function: GO:0030619 - U1 snRNA binding [Evidence IEA]	1478.25	956.25	1083.8	1125.68	0.882312	0.849487	0.962796
B	PP29G0430	hypothetical protein	5516.52	9309.23	6874.33	6853.25	1.3542	1.35837	1.00308
B	PP29G0450	hypothetical protein;Ontology_term=GO_component: GO:0016020 - membrane [Evidence IEA],GO_process: GO:0009765 - photosynthesis, light harvesting [Evidence IEA]	3296.59	7850.19	4436.38	3373.87	1.7695	2.32676	1.31492
B	PP29G0460	hypothetical protein;Ontology_term=GO_component: GO:0016020 - membrane [Evidence IEA],GO_process: GO:0009765 - photosynthesis, light harvesting [Evidence IEA]	2488.97	9563.57	3710.44	2573.48	2.57748	3.7162	1.4418
B	PP29G0490	hypothetical protein;Ontology_term=GO_component: GO:0016020 - membrane [Evidence IEA],GO_process: GO:0009765 - photosynthesis, light harvesting [Evidence IEA]	15044.6	28721.7	20042.4	13396.5	1.43305	2.14396	1.49609
B	PP29G0500	hypothetical protein;Ontology_term=GO_component: GO:0016020 - membrane [Evidence IEA],GO_process: GO:0009765 - photosynthesis, light harvesting [Evidence IEA]	1151.47	3491.27	1422.09	948.58	2.45503	3.68052	1.49918
B	PP29G0510	hypothetical protein;Ontology_term=GO_component: GO:0016020 - membrane [Evidence IEA],GO_process: GO:0009765 - photosynthesis, light harvesting [Evidence IEA]	581.4	1594.31	681.96	481.68	2.33784	3.30989	1.41579
B	PP29G1310	hypothetical protein;Ontology_term=GO_component: GO:0016020 - membrane [Evidence IEA],GO_process: GO:0009765 - photosynthesis, light harvesting [Evidence IEA]	3112.09	6246.71	3670.02	3016.56	1.70209	2.07081	1.21662
B	PP29G1320	hypothetical protein;Ontology_term=GO_component: GO:0016020 - membrane [Evidence IEA],GO_process: GO:0009765 - photosynthesis, light harvesting [Evidence IEA]	2949.22	5757.01	3446.24	2828.33	1.67052	2.03548	1.21847
B	PP29G1330	hypothetical protein;Ontology_term=GO_component: GO:0016020 - membrane [Evidence IEA],GO_process: GO:0009765 - photosynthesis, light harvesting [Evidence IEA]	3057.71	6130.06	3605.01	2965.11	1.70043	2.0674	1.21581
B	PP29G1340	hypothetical protein;Ontology_term=GO_component: GO:0016020 - membrane [Evidence IEA],GO_process: GO:0009765 - photosynthesis, light harvesting [Evidence IEA]	4865.29	9026.85	5472.72	4591.82	1.64943	1.96585	1.19184
B	PP29G1580	hypothetical protein;Ontology_term=GO_function: GO:0003676 - nucleic acid binding [Evidence IEA],GO_function: GO:0003723 - RNA binding [Evidence IEA],GO_function: GO:0004654 - polyribonucleotide nucleotidyltransferase activity [Evidence IEA],GO_process: GO:0006402 - mRNA catabolic process [Evidence IEA]	713.65	427.85	477.75	565.03	0.895552	0.757216	0.84553
B	PP29G1810	hypothetical protein	2210.15	3613.94	3432.83	3686.11	1.05276	0.980421	0.931288
B	PP30G0460	hypothetical protein	1649.93	1022.45	1334.34	1121.32	0.766259	0.911827	1.18997
B	PP30G0950	hypothetical protein	960.01	1545.05	1300.14	1428.93	1.18837	1.08126	0.90987
B	PP30G1000	hypothetical protein;Ontology_term=GO_function: GO:0016787 - hydrolase activity [Evidence IEA]	415.88	263.66	340.47	268.95	0.7744	0.980331	1.26592
B	PP30G1110	PsbP-like protein 1;Ontology_term=GO_component: GO:0009523 - photosystem II [Evidence IEA],GO_component: GO:0009654 - photosystem II oxygen evolving complex [Evidence IEA],GO_component: GO:0019898 - extrinsic component of membrane [Evidence IEA],GO_function: GO:0005509 - calcium ion binding [Evidence IEA],GO_process: GO:0015979 - photosynthesis [Evidence IEA]	6019.34	9056.2	6733.32	6382.9	1.34498	1.41882	1.0549
B	PP30G1160	hypothetical protein	9.9	36.11	11.98	21.97	3.01419	1.6436	0.545289
B	PP30G1800	hypothetical protein;Ontology_term=GO_function: GO:0004648 - O-phospho-L-serine:2-oxoglutarate aminotransferase activity [Evidence IEA],GO_function: GO:0003824 - catalytic activity [Evidence IEA],GO_process: GO:0006564 - L-serine biosynthetic process [Evidence IEA]	2814.71	4342.38	2926.98	3695.51	1.48357	1.17504	0.792037
B	PP30G1840	hypothetical protein	855.68	1988.52	946.88	800.17	2.10008	2.48512	1.18335
B	PP31G0150	hypothetical protein	13.38	42.72	22.37	17.9	1.9097	2.38659	1.24972
B	PP31G0180	hypothetical protein;Ontology_term=GO_function: GO:0008233 - peptidase activity [Evidence IEA],GO_process: GO:0006508 - proteolysis [Evidence IEA]	5566.51	12626.5	8768.19	9078.61	1.44003	1.39079	0.965808
B	PP31G0220	hypothetical protein;Ontology_term=GO_function: GO:0005524 - ATP binding [Evidence IEA]	459.42	1528.09	431.19	621.43	3.54389	2.45899	0.693867
B	PP31G0260	hypothetical protein	1281.05	2923.99	1597.53	2020.55	1.83032	1.44713	0.790641
B	PP31G0540	hypothetical protein;Ontology_term=GO_function: GO:0004519 - endonuclease activity [Evidence IEA],GO_function: GO:0003677 - DNA binding [Evidence IEA],GO_process: GO:0006281 - DNA repair [Evidence IEA]	31.59	13.97	16.4	15.05	0.851829	0.928239	1.0897
B	PP31G0580	signal recognition particle subunit;Ontology_term=GO_component: GO:0048500 - signal recognition particle [Evidence IEA],GO_function: GO:0008312 - 7S RNA binding [Evidence IEA],GO_process: GO:0006614 - SRP-dependent cotranslational protein targeting to membrane [Evidence IEA]	1363.72	816.02	891.46	904.27	0.915375	0.902407	0.985834
B	PP31G0790	hypothetical protein	237.49	125.81	182.85	196.31	0.68805	0.640874	0.931435
B	PP31G0800	hypothetical protein	7629.63	11681.3	9842.43	10042.6	1.18683	1.16318	0.980067
B	PP31G1240	hypothetical protein;Ontology_term=GO_function: GO:0004109 - coproporphyrinogen oxidase activity [Evidence IEA],GO_process: GO:0055114 - oxidation-reduction process [Evidence IEA],GO_process: GO:0006779 - porphyrin-containing compound biosynthetic process [Evidence IEA]	4073.74	7258.38	4353.81	4186.53	1.66713	1.73375	1.03996
B	PP31G1280	Chlorophyll A-B binding protein;Ontology_term=GO_component: GO:0016020 - membrane [Evidence IEA],GO_process: GO:0009765 - photosynthesis, light harvesting [Evidence IEA]	9319.52	15789.7	10775.6	8316.59	1.46532	1.89858	1.29568
B	PP31G1350	hypothetical protein	3327.46	5446.14	3973.2	5249.41	1.37072	1.03748	0.756885
B	PP32G0020	hypothetical protein;Ontology_term=GO_function: GO:0005515 - protein binding [Evidence IEA],GO_function: GO:0034511 - U3 snoRNA binding [Evidence IEA],GO_process: GO:0006364 - rRNA processing [Evidence IEA]	1201.77	522.77	710.96	707.32	0.735302	0.739086	1.00515
B	PP32G0380	hypothetical protein;Ontology_term=GO_component: GO:0005634 - nucleus [Evidence IEA],GO_function: GO:0004402 - histone acetyltransferase activity [Evidence IEA],GO_process: GO:0006325 - chromatin organization [Evidence IEA],GO_process: GO:0016573 - histone acetylation [Evidence IEA],GO_process: GO:0006348 - chromatin silencing at telomere [Evidence IEA]	746.66	1183.77	963.7	1187.55	1.22836	0.996817	0.811503
B	PP32G0420	hypothetical protein	90.64	47.24	65.26	56.94	0.723874	0.829645	1.14612
B	PP32G0600	hypothetical protein	78.95	43.72	72.13	86.44	0.606128	0.505784	0.834452
B	PP32G1090	hypothetical protein;Ontology_term=GO_function: GO:0005515 - protein binding [Evidence IEA]	81.02	220.76	101.11	137.22	2.18336	1.6088	0.736846
B	PP32G1220	hypothetical protein	1771.06	4417.56	2264.76	2532.83	1.95056	1.74412	0.894162
B	PP32G1660	hypothetical protein;Ontology_term=GO_function: GO:2001070 - starch binding [Evidence IEA]	12676.1	18934	14539.4	16607.2	1.30225	1.14011	0.875492
B	PP33G0010	Phosphoglycerate kinase;Ontology_term=GO_function: GO:0004618 - phosphoglycerate kinase activity [Evidence IEA],GO_process: GO:0006096 - glycolytic process [Evidence IEA]	5402.58	12398.6	7607.3	5543.59	1.62982	2.23656	1.37227
B	PP33G0080	hypothetical protein;Ontology_term=GO_component: GO:0016020 - membrane [Evidence IEA],GO_function: GO:0005247 - voltage-gated chloride channel activity [Evidence IEA],GO_function: GO:0005509 - calcium ion binding [Evidence IEA],GO_process: GO:0055085 - transmembrane transport [Evidence IEA],GO_process: GO:0006821 - chloride transport [Evidence IEA]	418.87	257.6	327.28	296.95	0.787094	0.867486	1.10214
B	PP33G0870	L-asparaginase 1;Ontology_term=GO_function: GO:0008483 - transaminase activity [Evidence IEA],GO_function: GO:0030170 - pyridoxal phosphate binding [Evidence IEA],GO_function: GO:0003824 - catalytic activity [Evidence IEA],GO_process: GO:0006520 - cellular amino acid metabolic process [Evidence IEA],GO_process: GO:0009058 - biosynthetic process [Evidence IEA]	3463.36	5438.08	3759.1	3541.48	1.44664	1.53554	1.06145
B	PP33G1150	hypothetical protein;Ontology_term=GO_function: GO:0016627 - oxidoreductase activity, acting on the CH-CH group of donors [Evidence IEA],GO_process: GO:0006629 - lipid metabolic process [Evidence IEA]	705.68	1099.27	787.9	778.9	1.39519	1.41131	1.01155
B	PP33G1170	hypothetical protein;Ontology_term=GO_function: GO:0033743 - peptide-methionine (R)-S-oxide reductase activity [Evidence IEA],GO_function: GO:0016671 - oxidoreductase activity, acting on a sulfur group of donors, disulfide as acceptor [Evidence IEA],GO_process: GO:0055114 - oxidation-reduction process [Evidence IEA],GO_process: GO:0030091 - protein repair [Evidence IEA],GO_process: GO:0006979 - r…	3534.06	5406.26	5015.87	4677.6	1.07783	1.15578	1.07232
B	PP33G1220	hypothetical protein;Ontology_term=GO_component: GO:0005634 - nucleus [Evidence IEA],GO_process: GO:0042254 - ribosome biogenesis [Evidence IEA]	1011.26	327.77	337.85	425.85	0.970164	0.769684	0.793354
B	PP33G1270	hypothetical protein;Ontology_term=GO_function: GO:0003676 - nucleic acid binding [Evidence IEA]	847.24	395.46	477.35	526.85	0.828449	0.750612	0.906045
B	PP33G1290	hypothetical protein	859.92	1349.73	1213.73	1366.63	1.11205	0.987634	0.888119
B	PP34G0150	hypothetical protein;Ontology_term=GO_component: GO:0048500 - signal recognition particle [Evidence IEA],GO_function: GO:0008312 - 7S RNA binding [Evidence IEA],GO_function: GO:0005515 - protein binding [Evidence IEA],GO_process: GO:0006614 - SRP-dependent cotranslational protein targeting to membrane [Evidence IEA]	2405.76	1422.72	1655.67	1656.11	0.859302	0.859073	0.999734
B	PP34G0570	hypothetical protein;Ontology_term=GO_function: GO:0003824 - catalytic activity [Evidence IEA],GO_function: GO:0030170 - pyridoxal phosphate binding [Evidence IEA]	1392.18	2741.3	1850.92	1656.18	1.48105	1.65519	1.11758
B	PP34G0930	hypothetical protein;Ontology_term=GO_function: GO:0098519 - nucleotide phosphatase activity, acting on free nucleotides [Evidence IEA]	499.44	745.26	568.15	629.8	1.31173	1.18333	0.902112
B	PP34G1370	hypothetical protein;Ontology_term=GO_process: GO:0006464 - cellular protein modification process [Evidence IEA]	173.35	113.66	149.67	167.03	0.759404	0.680477	0.896067
B	PP34G1410	hypothetical protein	1185.39	2621.81	1692.93	1387.53	1.54868	1.88955	1.2201
B	PP34G1420	hypothetical protein	376.05	608.05	511.4	494.54	1.18899	1.22953	1.03409
B	PP34G1550	hypothetical protein	538.36	901.43	644.55	824.85	1.39854	1.09284	0.781415
B	PP35G0130	hypothetical protein	426.93	256.44	309.86	386.1	0.8276	0.66418	0.802538
B	PP35G0240	cardiolipin synthase;Ontology_term=GO_function: GO:0046872 - metal ion binding [Evidence IEA],GO_function: GO:0016491 - oxidoreductase activity [Evidence IEA],GO_function: GO:0048529 - magnesium-protoporphyrin IX monomethyl ester (oxidative) cyclase activity [Evidence IEA],GO_process: GO:0055114 - oxidation-reduction process [Evidence IEA],GO_process: GO:0015995 - chlorophyll biosynthetic process…	10450.2	16809.2	10121.9	10439.5	1.66068	1.61015	0.969574
B	PP35G0320	hypothetical protein;Ontology_term=GO_component: GO:0005634 - nucleus [Evidence IEA],GO_process: GO:0006325 - chromatin organization [Evidence IEA],GO_process: GO:0006355 - regulation of transcription, DNA-templated [Evidence IEA]	249.23	408.15	329.43	389.21	1.23896	1.04866	0.846407
B	PP35G0490	hypothetical protein	72.95	118.14	90.73	85.89	1.30211	1.37548	1.05635
B	PP35G0570	hypothetical protein	40.75	73.51	39.8	48.42	1.84698	1.51817	0.821974
B	PP35G0730	hypothetical protein;Ontology_term=GO_function: GO:0016491 - oxidoreductase activity [Evidence IEA],GO_process: GO:0055114 - oxidation-reduction process [Evidence IEA]	1306.24	1976.3	1670.61	1721.62	1.18298	1.14793	0.970371
B	PP35G0790	hypothetical protein;Ontology_term=GO_function: GO:0016491 - oxidoreductase activity [Evidence IEA],GO_function: GO:0005506 - iron ion binding [Evidence IEA],GO_process: GO:0055114 - oxidation-reduction process [Evidence IEA],GO_process: GO:0008610 - lipid biosynthetic process [Evidence IEA]	261.1	163.65	189.47	208.71	0.863725	0.784102	0.907815
B	PP35G0840	hypothetical protein;Ontology_term=GO_function: GO:0016491 - oxidoreductase activity [Evidence IEA],GO_process: GO:0055114 - oxidation-reduction process [Evidence IEA]	894.74	1389.43	1182.25	927.53	1.17524	1.49799	1.27462
B	PP35G1160	Signal recognition particle protein;Ontology_term=GO_component: GO:0048500 - signal recognition particle [Evidence IEA],GO_function: GO:0008312 - 7S RNA binding [Evidence IEA],GO_process: GO:0006614 - SRP-dependent cotranslational protein targeting to membrane [Evidence IEA]	181.72	104.96	117.59	137.07	0.892593	0.76574	0.857883
B	PP35G1480	hypothetical protein	520.48	853.62	729.57	724.74	1.17003	1.17783	1.00666
B	PP35G1650	hypothetical protein	2786.23	1325.57	2400.89	1919.06	0.552116	0.690739	1.25108
B	PP35G1720	hypothetical protein;Ontology_term=GO_function: GO:0004144 - diacylglycerol O-acyltransferase activity [Evidence IEA],GO_process: GO:0045017 - glycerolipid biosynthetic process [Evidence IEA]	128.34	221.95	146.14	199.92	1.51875	1.11019	0.730992
B	PP35G1920	hypothetical protein;Ontology_term=GO_function: GO:0005515 - protein binding [Evidence IEA]	650.89	1101.53	754.87	768.83	1.45923	1.43274	0.981843
B	PP36G0270	hypothetical protein	418.18	265.32	335.91	328.18	0.789854	0.808459	1.02355
B	PP36G0390	hypothetical protein;Ontology_term=GO_function: GO:0003824 - catalytic activity [Evidence IEA]	236.79	403.42	310.5	356.06	1.29926	1.13301	0.872044
B	PP36G0480	Exonuclease mut-7;Ontology_term=GO_function: GO:0008408 - 3'-5' exonuclease activity [Evidence IEA],GO_function: GO:0003676 - nucleic acid binding [Evidence IEA],GO_process: GO:0006139 - nucleobase-containing compound metabolic process [Evidence IEA]	415.88	265.13	355.33	377	0.746151	0.703263	0.94252
B	PP36G0490	hypothetical protein;Ontology_term=GO_function: GO:0016491 - oxidoreductase activity [Evidence IEA],GO_function: GO:0051537 - 2 iron, 2 sulfur cluster binding [Evidence IEA],GO_function: GO:0010277 - chlorophyllide a oxygenase [overall] activity [Evidence IEA],GO_process: GO:0055114 - oxidation-reduction process [Evidence IEA]	2176.2	3561.95	3021.31	3339.64	1.17894	1.06657	0.904681
B	PP36G0530	hypothetical protein;Ontology_term=GO_component: GO:0016021 - integral component of membrane [Evidence IEA],GO_function: GO:0016491 - oxidoreductase activity [Evidence IEA],GO_process: GO:0006629 - lipid metabolic process [Evidence IEA]	1302.94	2130.1	1679.88	1891.25	1.26801	1.12629	0.888238
B	PP36G0710	T-complex protein 1 subunit eta;Ontology_term=GO_function: GO:0051082 - unfolded protein binding [Evidence IEA],GO_function: GO:0005524 - ATP binding [Evidence IEA],GO_process: GO:0006457 - protein folding [Evidence IEA]	1131.24	1989.74	1335.86	1547.98	1.48948	1.28538	0.86297
B	PP36G0750	hypothetical protein;Ontology_term=GO_function: GO:0016746 - transferase activity, transferring acyl groups [Evidence IEA]	917.9	1585.6	1095.07	1332.98	1.44794	1.18952	0.82152
B	PP36G0760	hypothetical protein;Ontology_term=GO_function: GO:0022857 - transmembrane transporter activity [Evidence IEA],GO_process: GO:0055085 - transmembrane transport [Evidence IEA]	242.74	570.54	344.73	319.1	1.65503	1.78797	1.08032
B	PP36G0990	hypothetical protein	2444.25	1581.75	1968.84	1691.72	0.803392	0.934995	1.16381
B	PP36G1050	hypothetical protein	345.42	210.85	297.66	246.29	0.708359	0.856105	1.20858
B	PP36G1310	hypothetical protein	1196.11	790.83	918.48	885.88	0.86102	0.892706	1.0368
B	PP36G1330	early light-inducible protein	489	748.97	694.3	697.79	1.07874	1.07335	0.994998
B	PP36G1510	hypothetical protein	249.67	410.96	422.9	445.92	0.971766	0.9216	0.948376
B	PP36G1600	hypothetical protein;Ontology_term=GO_component: GO:0016021 - integral component of membrane [Evidence IEA],GO_process: GO:0055085 - transmembrane transport [Evidence IEA]	4231.74	2501.37	2872.26	2827.59	0.870872	0.88463	1.0158
B	PP37G0120	hypothetical protein;Ontology_term=GO_process: GO:0008299 - isoprenoid biosynthetic process [Evidence IEA]	2537.95	4401.15	3653.52	3671.72	1.20463	1.19866	0.995043
B	PP37G0360	hypothetical protein;Ontology_term=GO_function: GO:0019901 - protein kinase binding [Evidence IEA]	916.89	1409.6	1140.13	1300.87	1.23635	1.08358	0.876437
B	PP37G0630	hypothetical protein;Ontology_term=GO_function: GO:0003777 - microtubule motor activity [Evidence IEA],GO_function: GO:0005524 - ATP binding [Evidence IEA],GO_function: GO:0008017 - microtubule binding [Evidence IEA],GO_process: GO:0007018 - microtubule-based movement [Evidence IEA]	204.57	772.39	258.18	696.19	2.99167	1.10945	0.370847
B	PP37G0840	hypothetical protein	528.84	345.3	453.95	400.23	0.760656	0.862754	1.13422
B	PP37G0930	hypothetical protein	627.5	963.9	868.68	846.82	1.10961	1.13826	1.02581
B	PP37G0940	hypothetical protein	2263.93	4180.71	2721.52	3159.86	1.53617	1.32307	0.861279
B	PP37G1190	hypothetical protein;Ontology_term=GO_function: GO:0004150 - dihydroneopterin aldolase activity [Evidence IEA],GO_process: GO:0006760 - folic acid-containing compound metabolic process [Evidence IEA]	271.47	170.59	278.47	236.06	0.612597	0.722655	1.17966
B	PP37G1200	hypothetical protein	125.68	73.43	99.21	80.79	0.740147	0.9089	1.228
B	PP37G1340	hypothetical protein	542.38	320.32	429	392.93	0.746667	0.815209	1.0918
B	PP37G1360	hypothetical protein	248.34	479.29	372.4	505.17	1.28703	0.94877	0.737178
B	PP38G0260	SWI/SNF- matrix-associated actin-dependent regulator of chromatin sub A member 5;Ontology_term=GO_function: GO:0005524 - ATP binding [Evidence IEA]	682.62	1700.11	923.01	1146.77	1.84192	1.48252	0.804878
B	PP38G0570	hypothetical protein	167.85	107.81	139.94	130.75	0.770402	0.824551	1.07029
B	PP38G0580	hypothetical protein;Ontology_term=GO_component: GO:0045252 - oxoglutarate dehydrogenase complex [Evidence IEA],GO_function: GO:0004149 - dihydrolipoyllysine-residue succinyltransferase activity [Evidence IEA],GO_function: GO:0016746 - transferase activity, transferring acyl groups [Evidence IEA],GO_process: GO:0006099 - tricarboxylic acid cycle [Evidence IEA]	437.61	678.92	490.06	676.14	1.38538	1.00411	0.724791
B	PP38G0590	hypothetical protein;Ontology_term=GO_function: GO:0016491 - oxidoreductase activity [Evidence IEA],GO_function: GO:0005506 - iron ion binding [Evidence IEA],GO_process: GO:0055114 - oxidation-reduction process [Evidence IEA],GO_process: GO:0008610 - lipid biosynthetic process [Evidence IEA]	387.93	679.07	489.69	527.54	1.38673	1.28724	0.928252
B	PP38G0710	hypothetical protein	5823.67	11742.3	5924.41	7531.42	1.98202	1.55911	0.786626
B	PP38G0720	hypothetical protein;Ontology_term=GO_process: GO:0045454 - cell redox homeostasis [Evidence IEA]	564.91	1289.61	752.27	680.16	1.71429	1.89604	1.10602
B	PP38G0790	hypothetical protein;Ontology_term=GO_function: GO:0000213 - tRNA-intron endonuclease activity [Evidence IEA],GO_function: GO:0004518 - nuclease activity [Evidence IEA],GO_function: GO:0003676 - nucleic acid binding [Evidence IEA],GO_process: GO:0006388 - tRNA splicing, via endonucleolytic cleavage and ligation [Evidence IEA]	517.9	304.33	352.47	334.51	0.863421	0.909778	1.05369
B	PP38G0870	hypothetical protein;Ontology_term=GO_function: GO:0003676 - nucleic acid binding [Evidence IEA],GO_function: GO:0005524 - ATP binding [Evidence IEA]	294.03	192.29	216.28	225.78	0.889079	0.85167	0.957924
B	PP38G0900	hypothetical protein	1212.5	2078.55	988.26	876.97	2.10324	2.37015	1.1269
B	PP38G1040	hypothetical protein	851.18	486.66	654.95	646.26	0.743049	0.753041	1.01345
B	PP38G1070	hypothetical protein	1025.61	1567.82	1011.69	1065.39	1.5497	1.47159	0.949596
B	PP38G1140	hypothetical protein;Ontology_term=GO_function: GO:0003676 - nucleic acid binding [Evidence IEA],GO_function: GO:0004519 - endonuclease activity [Evidence IEA]	2296.16	3736.66	3574.4	3423.49	1.0454	1.09148	1.04408
B	PP38G1200	hypothetical protein;Ontology_term=GO_process: GO:0045454 - cell redox homeostasis [Evidence IEA]	25.96	62.07	31.05	46.61	1.99903	1.33169	0.666166
B	PP39G0090	hypothetical protein	917.73	1764.86	1012.55	731.77	1.74299	2.41177	1.3837
B	PP39G0270	hypothetical protein	188.57	350.39	279.83	293.52	1.25215	1.19375	0.953359
B	PP39G0460	hypothetical protein;Ontology_term=GO_function: GO:0005096 - GTPase activator activity [Evidence IEA],GO_function: GO:0005515 - protein binding [Evidence IEA]	506.43	333.19	356.75	374.08	0.933959	0.890692	0.953673
B	PP40G0150	hypothetical protein	392.01	256.51	305.41	297.72	0.839887	0.861581	1.02583
B	PP40G0420	hypothetical protein	572.52	858.53	713.02	721.33	1.20408	1.1902	0.98848
B	PP40G0790	hypothetical protein;Ontology_term=GO_function: GO:0016853 - isomerase activity [Evidence IEA],GO_process: GO:0045454 - cell redox homeostasis [Evidence IEA]	381.89	579.47	489.19	508.74	1.18455	1.13903	0.961572
B	PP40G1070	hypothetical protein;Ontology_term=GO_function: GO:0003677 - DNA binding [Evidence IEA]	1732.72	2770.02	2347.15	1691.01	1.18016	1.63809	1.38802
B	PP41G0350	hypothetical protein;Ontology_term=GO_function: GO:0005515 - protein binding [Evidence IEA]	71.89	112.72	74.27	85.71	1.51771	1.31513	0.866527
B	PP41G0720	hypothetical protein	134.51	545.87	145.48	224.32	3.7522	2.43344	0.648538
B	PP41G0790	hypothetical protein;Ontology_term=GO_component: GO:0016020 - membrane [Evidence IEA],GO_function: GO:0005216 - ion channel activity [Evidence IEA],GO_process: GO:0006811 - ion transport [Evidence IEA],GO_process: GO:0055085 - transmembrane transport [Evidence IEA]	6.56	0.39	2.48	2.49	0.157258	0.156627	0.995984
B	PP41G0810	hypothetical protein;Ontology_term=GO_component: GO:0005732 - small nucleolar ribonucleoprotein complex [Evidence IEA],GO_function: GO:0003723 - RNA binding [Evidence IEA],GO_process: GO:0042254 - ribosome biogenesis [Evidence IEA],GO_process: GO:0001522 - pseudouridine synthesis [Evidence IEA],GO_process: GO:0000493 - box H/ACA snoRNP assembly [Evidence IEA]	435.4	243.87	288.99	335.96	0.84387	0.72589	0.860192
B	PP42G0460	hypothetical protein;Ontology_term=GO_function: GO:0046872 - metal ion binding [Evidence IEA],GO_function: GO:0003824 - catalytic activity [Evidence IEA],GO_process: GO:0006508 - proteolysis [Evidence IEA]	4199.52	7084.56	5550.99	6251.19	1.27627	1.13331	0.887989
B	PP43G0060	hypothetical protein	19684	30045	23859.5	22323.4	1.25925	1.3459	1.06881
B	PP43G0490	Glucose-1-phosphate adenylyltransferase large subunit 1, chloroplastic/amyloplastic;Ontology_term=GO_function: GO:0008878 - glucose-1-phosphate adenylyltransferase activity [Evidence IEA],GO_function: GO:0016779 - nucleotidyltransferase activity [Evidence IEA],GO_process: GO:0005978 - glycogen biosynthetic process [Evidence IEA],GO_process: GO:0009058 - biosynthetic process [Evidence IEA]	5629.95	8475.76	6675.75	7040.51	1.26963	1.20386	0.948191

## Sheet: Figure 5d
Source data of figure 5d. Normalized expression values, fold-change and their q-values (adjusted p-values with Benjamini–Hochberg method. Each number was calculated with DEseq R library)*
										DMSO(-DCMU) vs +DCMU								Dark (-DCMU) vs monochromatic ligit (-DCMU)						Dark (+DCMU) vs monocromatic light (+DCMU)
		Normalized read counts (on average)								dark		blue		orange		farred		blue.dmso		orange.dmso		farred.dmso		blue.dcmu		orange.dcmu		farred.dcmu
Gene ID	annotation	Dark.DMSO	Dark.DCMU	Orange.DMSO	Orange.DCMU	Farred.DMSO	Farred.DCMU	Blue.DMSO	Blue.DCMU	foldChange	q-value(padj)	foldChange	q-value(padj)	foldChange	q-value(padj)	foldChange	q-value(padj)	foldChange	q-value(padj)	foldChange	q-value(padj)	foldChange	q-value(padj)	foldChange	q-value(padj)	foldChange	q-value(padj)	foldChange	q-value(padj)
PP03G0090	LHCA	10683.7	9800.11	14550.4	8749.11	10598.9	6879	15512.7	11383.8	0.919772	1	0.739232	0.0308752	0.592163	8.6e-08	0.649636	0.868234	1.44849	0.0244422	1.3566	0.0633829	0.997397	1	1.16868	0.314973	0.88848	0.577836	0.708433	0.235054
PP11G3520	LHCA	12013.1	12002.8	18333.2	11720.5	13366.2	8805.94	17615.1	13552.9	1.00211	1	0.774989	0.112163	0.629571	3.31e-06	0.659589	1	1.46404	0.0214317	1.52031	0.00646152	1.11886	0.880613	1.13585	0.449447	0.971717	0.986218	0.740284	0.373747
PP24G1730	LHCA	8445.48	6888.18	14141.3	8277.06	9237.98	5662.36	14097.6	9948.74	0.818018	1	0.710863	0.00891053	0.576468	1.36e-08	0.613606	0.478139	1.66575	0.000677411	1.66753	0.000564883	1.09976	0.919148	1.45299	0.00246665	1.19579	0.29248	0.82952	0.724153
PP24G1740	LHCA	7250.97	6358.85	11242.6	6348.53	6979.38	4636.07	12145.1	8109.07	0.879062	1	0.672503	0.00102842	0.556189	1.2e-09	0.664754	1	1.67164	0.000677411	1.54417	0.00485186	0.967698	1	1.28301	0.066384	0.993615	1	0.735925	0.326614
PP31G1280	LHCA	11410.6	9319.52	21384.7	10775.6	13835.1	8316.59	24582	15789.7	0.818992	1	0.646996	0.000182238	0.496323	7.64e-14	0.601347	0.796072	2.15011	3.3e-08	1.86624	1.42e-05	1.21974	0.614845	1.70505	2.9e-06	1.15077	0.477567	0.900907	0.941868
PP31G1290	LHCA	7291.1	6537.8	11136.2	7526.32	7926.51	5071.59	10672.8	7790.42	0.899097	1	0.735294	0.0300507	0.66548	6.69e-05	0.640891	0.796072	1.46126	0.0220651	1.52177	0.00628224	1.09285	0.929829	1.19863	0.280387	1.14573	0.468944	0.782978	0.550008
PP05G2030	LHCB	17167	12479.7	25979.4	13388.6	18102.7	11875.8	32321.3	20445.2	0.729256	0.989657	0.637148	9.27e-05	0.507657	5.27e-13	0.656156	1	1.87908	7.66e-06	1.50649	0.00651122	1.06114	1	1.64879	1.32e-05	1.06781	0.868537	0.960713	1
PP10G2960	LHCB	2124.32	2240.49	2457.81	2479.35	2373.02	2156.93	1893.16	2031.05	1.05807	1	1.0808	0.965293	0.993245	1	0.910789	1	0.88939	0.649219	1.15276	0.547818	1.12262	0.850938	0.911762	0.64378	1.10112	0.669693	0.971179	1
PP29G1350	LHCB	23633.2	20390.1	41839.8	22633.1	27727	17272.2	46295.7	29763.6	0.865182	1	0.647548	0.000186147	0.532766	2.89e-11	0.623401	0.604881	1.95469	2.43e-06	1.76343	0.000105632	1.17966	0.716736	1.46855	0.00155304	1.10463	0.671631	0.854759	0.817072
PP03G4300	LHCP	15293.4	10423.7	30876.4	11245.9	18149.4	7872.36	45794.6	21947.2	0.683214	0.478609	0.482689	1.5e-12	0.358779	2.66e-29	0.433535	1	2.98642	3.19e-16	2.01049	8.05e-07	1.19392	0.913751	2.1191	3.71e-10	1.07371	0.841638	0.762469	0.407853
PP03G4310	LHCP	8193.66	6412.95	14239	6822.01	10164.3	4997.33	21340.9	12309.8	0.784518	1	0.580922	7.39e-07	0.471871	1.05e-15	0.491574	1	2.59928	1.65e-12	1.73082	0.00017708	1.24796	0.811249	1.93191	2.26e-09	1.05882	0.888727	0.786779	0.521111
PP04G4760	LHCP	18935	14782.8	36130	16447.5	23343.5	12102.3	45180	27042.6	0.782912	1	0.602895	6.09e-06	0.44838	5.46e-18	0.518662	0.291587	2.3807	1.87e-10	1.90008	6.7e-06	1.24005	0.60295	1.84085	5.07e-08	1.10735	0.666607	0.82642	0.694498
PP06G1670	LHCP	15794.7	14078.3	26420.4	13964.6	20494	12408.6	36676.3	23886.6	0.893689	1	0.656003	0.000329251	0.520546	5.21e-12	0.60586	0.452195	2.31817	9.11e-10	1.66605	0.000544197	1.30515	0.364623	1.70748	2.62e-06	0.987331	1	0.8899	0.92449
PP10G1310	LHCP	10099.8	8699.81	20264.9	10535.3	13631.6	7775.2	20884.4	12933.8	0.863769	1	0.623819	4e-05	0.512003	1.49e-12	0.570788	0.191184	2.06357	2.35e-07	1.99849	9.56e-07	1.35758	0.244122	1.49581	0.00334481	1.20524	0.258738	0.902173	0.957404
PP15G2670	LHCP	6529.22	5293.08	12915.7	6424.25	8442.36	4960.05	17195.4	9820	0.812392	1	0.575175	5.03e-07	0.489899	3.19e-14	0.587703	0.943765	2.62759	1.29e-12	1.97024	2.27e-06	1.30023	0.556934	1.86734	1.99e-08	1.20806	0.261618	0.946117	1
PP29G0450	LHCP	4008.82	3296.59	10896.1	4436.38	7009.22	3373.87	17272	7850.19	0.824247	1	0.457742	3.48e-13	0.400966	5.92e-23	0.481382	0.734885	4.29948	9.98e-28	2.7081	3.92e-13	1.75846	0.167618	2.39557	1.53e-09	1.33925	0.0464873	1.03291	1
PP29G0460	LHCP	3052.13	2488.97	11835.9	3710.44	7373.03	2573.48	26619.1	9563.57	0.817301	1	0.361786	1.29e-08	0.308703	7.8e-28	0.348872	1	8.70545	7.87e-27	3.86431	1.2e-23	2.43037	0.164016	3.86538	9.49e-15	1.48356	0.00386545	1.0435	1
PP29G0470	LHCP	9613.84	6401.6	42817.6	10820.9	26497.2	7086.13	95791.2	33238.9	0.66732	0.364329	0.349419	4.26e-09	0.248864	6.52e-44	0.267305	0.478139	9.94909	3.73e-28	4.4377	1.16e-28	2.77362	0.0845547	5.22487	2.71e-26	1.68227	3.54e-05	1.11748	0.929394
PP29G0490	LHCP	18439.1	15044.6	51382.1	20042.4	30256.9	13396.5	57886.8	28721.7	0.818255	1	0.499771	1.58e-11	0.384156	1.55e-25	0.44288	0.191184	3.13304	1.36e-17	2.77527	4.47e-14	1.65105	0.121758	1.92083	5.11e-07	1.32588	0.0507642	0.898846	0.944961
PP29G0500	LHCP	1350.67	1151.47	4586.52	1422.09	2757.54	948.579	8768.77	3491.27	0.853966	1	0.400992	1.05e-15	0.305345	5.55e-37	0.343866	0.796072	6.47576	3.91e-43	3.38401	7.19e-19	2.05302	0.256456	3.04989	1.5e-10	1.22901	0.216303	0.831412	0.758233
PP29G0510	LHCP	650.207	581.399	2047.11	681.961	1291.81	481.682	4010.2	1594.31	0.895629	1	0.400404	1.05e-15	0.328061	1.64e-18	0.372733	1	6.14999	5.15e-40	3.1381	4.8e-13	1.99741	0.310207	2.75797	1.03e-08	1.16722	0.456695	0.836011	0.79432
PP29G1310	LHCP	3529	3112.09	7715.93	3670.02	5408.71	3016.56	13297.3	6246.71	0.883784	1	0.473109	3.4e-12	0.4684	1.02e-15	0.557831	1	3.75745	7.09e-23	2.17882	4.34e-08	1.54045	0.424477	2.01872	6.7e-07	1.1734	0.36776	0.977799	1
PP29G1320	LHCP	3317.26	2949.22	7153.03	3446.24	5051.91	2828.33	12116.2	5757.01	0.890954	1	0.478522	1.17e-11	0.474448	3.16e-15	0.559965	1	3.64203	8.11e-22	2.14885	8.14e-08	1.53062	0.439728	1.9632	9.31e-06	1.16271	0.410727	0.967427	1
PP29G1330	LHCP	3459.19	3057.71	7559.53	3605.01	5298.4	2965.11	13066	6130.06	0.885879	1	0.472491	3.78e-12	0.469618	1.21e-15	0.559731	1	3.76662	6.15e-23	2.17774	4.38e-08	1.53952	0.427196	2.01627	8.41e-07	1.17312	0.368799	0.978217	1
PP29G1340	LHCP	5290.56	4865.29	11747.2	5472.72	7836.31	4591.82	19454.6	9026.85	0.92169	1	0.467302	1.39e-13	0.458795	9.58e-17	0.585998	1	3.66712	3.04e-22	2.21251	1.76e-08	1.48912	0.43631	1.86646	3.21e-07	1.11938	0.603133	0.952313	1
PP02G3190	ELIP	950.616	935.727	1447.79	1979.4	1738.18	1799.75	1921.8	2490.88	0.987757	1	1.30495	0.773103	1.34609	0.1669	1.03695	1	2.01693	0.123544	1.51807	0.154106	1.83497	0.0319062	2.67513	3.5e-05	2.10418	0.0269636	1.93656	0.027967
PP02G3200	ELIP	715.13	708.219	953.158	1341.25	1140.41	1217.09	1279.31	1678	0.993609	1	1.32055	0.716169	1.38539	0.183311	1.06859	1	1.78504	0.253357	1.32876	0.478299	1.60043	0.147546	2.38067	8.74e-05	1.88392	0.0912186	1.7303	0.197918
PP36G1330	ELIP	536.821	489.003	556.901	694.296	582.808	697.792	687.399	748.973	0.913642	1	1.09679	1	1.22776	0.411398	1.19709	1	1.27863	0.752138	1.03375	1	1.09121	1	1.54053	0.0252425	1.41263	0.231489	1.43839	0.450795
PP32G1780	OHP	4257.23	4161.67	5723.37	5711.65	4811.86	4895.06	4642.99	5309.57	0.981176	1	1.15198	0.649658	0.982604	0.989762	1.01919	1	1.08947	0.823424	1.33949	0.0784448	1.13654	0.832692	1.28293	0.0726532	1.36572	0.0288375	1.18634	0.736386
PP12G1140	PSBS	28435.4	22561.8	45821.7	32028.5	32627.6	28502.8	36085.1	28223.4	0.796367	1	0.787918	0.163088	0.688428	0.000260948	0.874599	1	1.26715	0.188071	1.60428	0.00122819	1.15452	0.750693	1.25857	0.118668	1.41287	0.0132916	1.27522	0.52435
PP14G0050	PSBS	3246.61	3374.01	3940.17	3730.24	3125.7	3106.9	3916.18	3722.14	1.04153	1	0.95719	1	0.932259	0.679462	0.995505	1	1.20291	0.595367	1.2093	0.478049	0.966653	1	1.10994	0.567711	1.10028	0.695136	0.928906	1
PP16G0500	PSBS	1114.01	1507.92	1031.64	976.787	965.445	975.494	1073.69	1195.64	1.35753	1	1.12183	0.932948	0.93255	0.718625	1.01157	1	0.960547	0.951632	0.922397	0.794838	0.870517	0.766538	0.796903	0.404352	0.644424	0.0295506	0.652204	0.110392
PP16G0510	PSBS	556.805	722.034	552.403	491.975	499.72	491.085	560.635	599.72	1.30081	1	1.07752	0.986818	0.877284	0.39506	0.983776	1	1.00418	1	0.987906	1	0.901744	0.880613	0.83489	0.46441	0.677877	0.0282771	0.685807	0.19436
PP16G0570	PSBS	37023.5	36350.9	46862.5	40423.2	41955.9	38901.9	47784.7	48170	0.98557	1	1.01537	1	0.849672	0.174813	0.928822	1	1.28872	0.156148	1.26009	0.185632	1.13937	0.799705	1.33308	0.025516	1.1065	0.661299	1.07967	1
PP16G0580	PSBS	33235	32915.6	35821.6	36439.4	29962.9	34685	33931.3	40243.4	0.994319	1	1.19464	0.415782	1.00202	1	1.15973	1	1.0195	1	1.0731	0.828407	0.906365	0.912963	1.22974	0.138018	1.10148	0.69627	1.06296	1
Gene ID	annotation	Dark.DMSO	Dark.DCMU	Orange.DMSO	Orange.DCMU	Farred.DMSO	Farred.DCMU	Blue.DMSO	Blue.DCMU	foldChange	q-value(padj)	foldChange	q-value(padj)	foldChange	q-value(padj)	foldChange	q-value(padj)	foldChange	q-value(padj)	foldChange	q-value(padj)	foldChange	q-value(padj)	foldChange	q-value(padj)	foldChange	q-value(padj)	foldChange	q-value(padj)
PP19G2030	DUC1	3449.73	3296.83	4939.35	4277.73	4583.26	4779.76	5126.55	5982.03	0.959829	1	1.17595	0.965293	0.853262	0.449674	1.04492	1	1.48164	0.306407	1.42468	0.0348028	1.33592	0.252246	1.82486	8.81e-08	1.29078	0.0879825	1.4625	0.15818
PP30G0390	plant CRY	8651.46	8377.52	4364.5	6338.69	5935.83	7598.03	5093.9	6817.54	0.971974	1	1.34834	0.0345539	1.43084	0.00189198	1.28162	1	0.587794	0.000457211	0.502053	1.53e-06	0.690047	0.114509	0.818953	0.174506	0.752867	0.0473805	0.915206	0.957404
PP30G0680	plant CRY	16016.7	13836.5	13549.3	10958.2	10554.9	11426.9	11641.9	11512.6	0.866971	1	0.99621	1	0.796724	0.059848	1.08379	1	0.724842	0.075721	0.841955	0.466955	0.662588	0.0591956	0.837058	0.244609	0.788118	0.105051	0.833276	0.709727
PP22G1500	plant-like CRY	653.47	706.347	479.039	705.083	632.748	760.425	549.405	734.459	1.08476	1	1.34583	0.825824	1.44956	0.00168799	1.20269	1	0.839908	0.746304	0.730252	0.0716492	0.973045	1	1.04617	0.981062	0.993093	1	1.08504	1
PP09G2850	plant-like CRY	1136.12	951.812	2055.22	1960.95	1524.07	1551.43	2213.94	2986.02	0.840628	1	1.35816	0.353259	0.939543	0.779918	1.01926	1	1.94335	0.0122022	1.80253	0.000155143	1.34684	0.403193	3.15382	5.88e-09	2.04958	0.0082297	1.64185	0.167827
PP01G1390	CRY-DASH	684.063	661.277	715.026	867.127	714.809	947.012	741.357	941.039	0.969168	1	1.27782	0.98672	1.19439	0.484262	1.3258	1	1.0819	1	1.04143	1	1.04896	1	1.43233	0.51067	1.3047	0.506855	1.44346	0.715916
PP02G2630	COP1	982.248	1032.68	1259.42	1291.19	1104.36	1090.85	1030.25	1035.51	1.05438	1	1.01279	1	1.00977	1	0.989862	1	1.04556	0.986743	1.27696	0.199476	1.12959	0.860238	1.00855	1	1.24409	0.189193	1.0657	1
PP06G3600	CK2 alpha	4079.03	3762.4	6484.42	4731.88	5245.43	4807.44	5649.65	4890.85	0.925922	1	0.872156	0.678901	0.718723	0.00162388	0.917976	1	1.38088	0.053708	1.5828	0.00222297	1.29212	0.395577	1.30705	0.0487262	1.25134	0.221034	1.28812	0.537808
PP08G2410	HY5	3523.26	3798.49	4867.62	6718.04	4783.89	5861.85	4676.32	7442.21	1.08229	1	1.60294	0.0296897	1.35886	0.14876	1.22817	1	1.32449	0.128169	1.37668	0.0524094	1.36325	0.265638	1.97008	0.00291527	1.75989	0.0473805	1.55487	0.151331
PP21G1900	CSN1	2937.98	2452.93	2970.8	2063.47	2270.37	2223.36	2680.31	2444.54	0.837717	1	0.918697	0.955986	0.684314	0.0230558	0.979915	1	0.910654	0.778401	1.00635	1	0.777239	0.391825	1.00293	1	0.837197	0.28376	0.914638	0.98935
PP26G2030	CSN1	1132.57	1029.48	2062.96	1521.35	1854.38	1682.33	2008.15	1686.39	0.911798	1	0.846091	0.506249	0.726324	0.00295613	0.908216	1	1.76669	0.000167592	1.81459	7.55e-05	1.64433	0.146275	1.64579	0.016183	1.47022	0.0597452	1.64702	0.15818
PP41G0100	CSN2	1521.25	1662.56	1619.92	1700.83	1685.87	1555.34	1522.15	1468.26	1.09571	1	0.971672	1	1.03394	0.906043	0.92405	1	0.998243	1	1.0607	0.904591	1.11356	0.889616	0.888716	0.520618	1.01822	1	0.94419	1
PP38G0170	CSN4	670.554	650.192	690.165	666.145	656.301	702.918	717.416	693.132	0.973031	1	0.973166	1	0.950656	0.819997	1.0722	1	1.06784	0.86811	1.02483	0.984004	0.984333	1	1.0729	0.772305	1.01967	1	1.0911	0.999473
PP06G0520	CSN5	422.095	424.861	448.121	482.983	478.873	460.538	447.865	400.969	1.00878	1	0.901882	0.923352	1.0614	0.800276	0.962716	1	1.05854	0.943214	1.05765	0.933621	1.14015	0.848823	0.950052	0.890352	1.13135	0.628834	1.09407	0.995997
PP02G3950	CSN5	1220.91	1243.01	1617.87	1471.97	1656.45	1599.45	1753.72	1656.65	1.02048	1	0.951602	1	0.896043	0.453054	0.966613	1	1.43149	0.0544281	1.32004	0.236023	1.36238	0.515682	1.34035	0.0332921	1.17841	0.391834	1.29778	0.503226
PP06G0130	CSN6	800.971	834.717	1093.4	871.337	920.539	863.907	956.345	801.102	1.04473	1	0.843825	0.571751	0.784819	0.0468205	0.940128	1	1.19103	0.464549	1.35959	0.0806056	1.15466	0.792845	0.965863	0.937442	1.03872	0.952199	1.04447	1
PP25G0360	LAF1	470.359	455.224	579.474	522.039	577.557	498.631	577.306	475.788	0.970472	1	0.830128	0.536688	0.887086	0.457507	0.86454	1	1.22468	0.366621	1.22728	0.334089	1.2342	0.577034	1.05201	0.885748	1.14126	0.564231	1.10551	0.962197
PP06G1470	PHOT	6221.97	6033.06	11981.6	7790.78	9866.75	8451.78	11982.6	9581.7	0.972633	1	0.8055	0.247657	0.640468	7.87e-06	0.857649	1	1.9164	0.00265539	1.91788	0.00293298	1.59129	0.36285	1.59612	0.0675285	1.28431	0.586891	1.4109	0.669704
PP19G0740	DDB1a	2106.8	2261.81	1994.38	1914.32	1968.11	2065.05	2005.21	2015.16	1.07794	1	1.01263	1	0.945569	0.884295	1.05161	1	0.950184	0.9601	0.942127	0.912902	0.939305	0.994132	0.896025	0.559551	0.841951	0.341232	0.921147	0.997624
PP08G1640	CUL5	1026.84	1058.67	1026.97	999.425	1014.65	1094.56	1002.68	1054.22	1.03348	1	1.05915	1	0.958642	0.858464	1.07999	1	0.97454	0.997553	0.99601	1	0.992861	1	1.00197	1	0.939481	0.85814	1.04323	1
Gene ID	annotation	Dark.DMSO	Dark.DCMU	Orange.DMSO	Orange.DCMU	Farred.DMSO	Farred.DCMU	Blue.DMSO	Blue.DCMU	foldChange	q-value(padj)	foldChange	q-value(padj)	foldChange	q-value(padj)	foldChange	q-value(padj)	foldChange	q-value(padj)	foldChange	q-value(padj)	foldChange	q-value(padj)	foldChange	q-value(padj)	foldChange	q-value(padj)	foldChange	q-value(padj)
PP06G0150	CAO	3771.86	3460.86	5205.48	3126.78	3601.78	2648.14	7481.1	5471.7	0.919599	1	0.736745	0.0313181	0.591649	1.21e-07	0.735756	1	1.97819	1.8e-06	1.37409	0.0530635	0.960043	1	1.59137	9.18e-05	0.899326	0.640204	0.77264	0.460973
PP29G0520	CBR	2560.22	2515.95	3758.97	3282.83	2800.1	2757.17	3147.04	2955.45	0.986339	1	0.94611	1	0.860048	0.230146	0.986512	1	1.22593	0.319904	1.46244	0.0154989	1.09895	0.921209	1.181	0.304053	1.29836	0.0785017	1.10496	0.948349
PP21G1970	HCAR	1269.91	1159.82	1652.45	1168.78	1343.39	1258.11	1715.15	1384.87	0.915474	1	0.813278	0.337945	0.696798	0.0234351	0.93705	1	1.34758	0.105753	1.29538	0.165161	1.06344	1	1.2021	0.240775	1.00301	1	1.095	0.997624
PP02G1690	MCS	4148.66	3467.3	4966.82	2869.86	3450.73	2392.74	7393.01	4714.88	0.838038	1	0.64238	0.000177593	0.569177	7.72e-09	0.693718	1	1.77985	6.98e-05	1.19173	0.37395	0.837265	0.652799	1.36952	0.181996	0.82409	0.666185	0.697372	0.565267
PP20G2260	MCS chlD	5122.1	4154.46	5961.91	3312.78	4352.3	3358.61	9247.78	5963.6	0.813673	1	0.649556	0.000272131	0.547426	9.79e-05	0.771593	1	1.80206	3.79e-05	1.15826	0.489343	0.855357	0.880613	1.44529	0.00829898	0.793834	0.346544	0.816456	0.843361
PP20G0960	PPH	291.335	283.065	419.562	234.904	280.342	202.991	436.633	291.529	0.97399	1	0.672592	0.0151489	0.551462	8.35e-07	0.725563	1	1.49494	0.0307587	1.43401	0.0456371	0.966817	1	1.03679	0.94499	0.825839	0.399011	0.724105	0.395995
PP32G0220	Pao	3432.44	2838.28	4409.42	2849.96	3328.26	3069.23	4210.82	3206.38	0.830031	1	0.76713	0.0948034	0.636783	0.00362894	0.922966	1	1.22425	0.29074	1.27833	0.153637	0.975376	1	1.13652	0.446874	0.999231	1	1.09122	1
PP10G0650	Sgr	2269.54	2274.84	2760.53	2305.85	2413.86	1947.71	3165.12	2490.36	1.00482	1	0.792571	0.202313	0.822526	0.104242	0.807977	1	1.39131	0.0613607	1.21176	0.361632	1.06876	0.986111	1.10169	0.614679	1.00883	1	0.863982	0.847324
* p-value is evaluated with a single side chi-square test

## Sheet: Suppl Fig 2
Source data of Supplementary Fig. 2
Supplementary Figure 2a												Supplementary Figure 2b

## Sheet: Suppl Fig 3,4,10
Source data of supplementary figure 3, 4, and 10. Multiple sequence alignments of PHY, CRY, LHC genes.
Multiple sequence alignment of PHY genes
PpPHY_1-648 GGGAADNNNLDNSGDVCARPSGSPPAA-AAV------QYVQPHGVTMVVDQKLVAISANC
Penicillium_roqueforti_FM164_Prphy SMCIMSDNKSAGFSNEQAGSQQKSPSS----LDILAQIFTQSFGALVVIKEEVHIASENS
Aspergillus_nidulans_AnFphA PSTPSTDAGGHTWTRLRSDSRANSTSS-ARPTFTPSSGAIQSFGALVAVREVVRIVSENS
Neurospora_crassa_Ncphy1 SWSASSDRQSRPTVSQSQSSVSQPDSE-EESTIGASSGAVQGFGLMVVIQEIVRFVSENS
Neurospora_crassa_Ncphy2 ---------SVVPVTQQLSNQHLSPSS-AASYTYPSSGAIQSYGMLVALKLLPRICSENS
Fusarium_verticillioides_GmPHY1p PWSVGSDKQRSDTVPANYHSRAHSEST-SDNPAAAPSGAIQTFGALVALREVARYISENS
Cochliobolus_heterostrophus_ATCC_48331_Chphy RSRASTTETRASQGSLTSQSSHASQSS-NKSPEQAPSGAVQGFGLLVALRDQVRIVSENS
Synechocystis_sp._PCC_6803_SyCph1 -------------------------------------HLIQPHGLVVVLQETISQISANC
Anabaena_sp._PCC_7120_AnAphA -------------------------------------GQIQPHGVLLVLEEKILQVSNNT
Anabaena_sp._PCC_7120_AnAphB -------------------------------------GLIQPHGVLLVLQETILQVSNNT
Microcystis_aeruginosa_MaphyA -------------------------------------NRIQPHGVLLVLSEKVSQTSSNS
Nodularia_spumigena_NsphyA -------------------------------------KHIQPHGVLLVLEEKILQISNNT
Cyanothece_sp._CCY0110_Cyphy -------------------------------------GKTQPHGVLFVLDEKIVQTSSNT
Agrobacterium_tumefaciens_Atphy -------------------------------------GAIQQHGALFVLSAAVVQASDNL
Pseudomonas_aeruginosa_PaPHY -------------------------------------GAIQPHGALIALRAMVLAASENI
Rhodopseudomonas_palustris_RpPHY -------------------------------------GSIQPHGALLVVSERIIQASANA
Oceanicola_granulosus_OgPHY -------------------------------------GRIQPFGCLIAVSKIIGHASANT
Deinococcus_radiodurans_Drphy -------------------------------------GSIQPHGALLTADGEVLQMSLNA
Methylocella_silvestris_BL2_Msphy -------------------------------------GSIQPHGALLALDATVAQAGGNT
Arabidopsis_thaliana_AtphyA_ EGSRRSRHSAQTTVDAKLHADFEES---GSSFDYSTSKLIQPFGCLLALDEKVIAYSENA
Arabidopsis_thaliana_AtphyB TKSLRPRSNQQYTVDARLHAVFEQSES-GKSFDYSQSGYIQPFGCMIAVDERIIGYSENA
Arabidopsis_thaliana_AtphyC SCSTRSRQNSQVLVDAKLHGNFEES---ERLFDYSASMLIQPFGCLIVVDEKVIAFSENT
Arabidopsis_thaliana_AtphyD NKALRSQNQQQYTVDARLHAVFEQSES-GKSFDYSQSGYTQPFGCLIAVEETIIGYSENA
Arabidopsis_thaliana_AtphyE ASNMKPQPQAQYSVDAALFADFAQSYT-GKSFNYSKSGLVQPFGCLIAVEERILGLSDNS
Oryza_sativa_Japonica_Group_OsphyA SSSSRTRQSAQTTLDAELNAEYEEY---GDSFDYSKLKLIQPFGCLLALDENVIALSENA
Solanum_lycopersicum_SlphyA TTSSRSKHSAQTSIDAKLHADFEES---GDSFDYSSSKFIQPFGCLLALDEKVIAFSENA
Ginkgo_biloba_Gbphy_phyP ---------AQYNADARLHAVFEQSES-GKSFDYTRSGAIQPFGCMLTVEDRIIAYSENA
Pinus_parviflora_PpphyP NTNTTTNKTAQYNADARLLEVFEQSES-GKSFDYTRSGIIQPFGCVLAVEERIIAYSENA
Welwitschia_mirabilis_WmphyP SNTVASNRAAQYNADARLHHVFEESES-GKSFDYTRSGTIQPFGCMLAAEETVIAYSENA
Botrypus_virginianus_Bvphy2 HSSARSKHNAQTTADAKLHAVFEESDT-GDDFDYTRSGLVQPFGCLLAVEERVIAYSENA
Dipteris_conjugata_Dcphy2 GSSVRSKHNAQTTQDARLHAVFEESDT-GSSFDYSRSGLIQPFGCVLAVEDRVHAFSENA
Plagiogyria_japonica_Pjphy2 SSVVRSKHNAQTTADAKLHAVFEQADTGGSSFDYMRSGLIQPFGCMLAVEERVIAYSENA
Bryum_argenteum_Baphy2 GSSVKSKHSAQTTADAKLQAVYEESDS-GDSFNYSKSGLVQTFGCMLTVEERVVAYSENA
Physcomitrella_patens_Ppphy2 GSSVKSKHSAQTTADAKLQAVYEESDS-GDSFDYSKSGLMQTFGCMLCVEERVIAFSENA
Takakia_lepidozioides_Tlphy2_4/5 GSSAKSKHSAQTTADARLQAVYEESES-GDSFDYTKSGLIQTFGCMLAVEDRVAAFSENA
Cylindrocystis_brebissonii_Cbphy GSSARSKREAQASADARLNKEFESSTS-GESFDYSKSGVTQSFGCMLAVDGRLIAYSENA
Mesotaenium_braunii_Mbphy GSSARSKRDAQANVDAKLNTAYENSSS-GGSFDYTNSGIIQSFGCMLAVEEKIVAFSENA
Zygnemopsis_sp._MFZO_Zyphy GSSAKSKRDAQATADAKLHRAFEASTS-GDSFDYSKSGVTQSFGCTLAVEEKLVAYSENA
Monomastix_opisthostigma_Mophy SKAAQSPRSTQTEDAAEKSESGQKASG-SAPFEQHRPGLVQPHGVCMLVNKCVLAVSKNS
Pyramimonas_parkeae_Ppphy SGSIQDN--SQAETDALLQKEFEAV---EAK------QVVQGHGATVLINPQVRACSESV
Tetraselmis_cordiformis_Tcphy ---------AQNLADLHLESHFRETSARADGYGYHAGGQVQAFGAVILMSLTIQAASANA
Tetraselmis_astigmatica_Taphy DAAGRARVRRQFLADVELEARFALTAA-SAGFNYQDSGQVQSFGALLLVGHLVLAASANS
Nephroselmis_pyriformis_Npphy DGATR----DDDAKDVELSKLYEQQSS-KAK------GLIQAHGCTILLQKKILASSMNS
Prasinoderma_coloniale_Pcphy AGACRARAE-------------------AAGEGRAPGGVVQGHGAVLILERRVIAASETC
Chroomonas_sp._ROZZ_2007332 -GTVQDMNERQLQADVLLHETYKSPSS-LAEQHQDPNGSIMPHGVFFLCDEKITACSDNS
AKT76076.1_Hemiselmis_virescens ----RDLQERQLQADVLIHETYTSPST-GASFQGDPNGAAMPHGVFVLADEAITGLSQNC
XP_005833155.1_Guillardia_theta_CCMP2712 ----------------------------------------MPHGVFLLVDEKIKAASSNT
Cyanoptyche_gloeocystis_Cgphy ----------------------------------------QPHGVLLAIRATITHISENS
Glaucocystis_nostochinearum_Gnphy -------------------------TE-HES------GRVQSHGVFLLLDTELIVIQIGN
Mesostigma_viridis_Mv06169-RA.2_1 SGSQANSVEAQADADATLNDAYEQESH-GVHFDYGHKGIIQSYGCCLVVD-KIIAASENA
GAQ77752.1_Klebsormidium_nitens SGSSKSKHGAQTSADARLNAAFEASGS-G-SFDYTQTGYVQSFGCMIVVEERVLALSENS
Catm_Chrsp23S03694 SGSSAPLNSVQANADAQLNAAYEAAAA-RAAFDYSSSGSIQPHGATIVVKEMLLSMSANL
Micromonas_pusilla_MP06G04680 ------------------------------------------------------------
AIS82728.1_Dolichomastix_tenuilepis STPAINGNLKQSLRDAVLEEEWREGAM-AKGYDYAGRGGVQPHGCCVVFDPRIVALSRNA
PpPHY_1-648 NDVLQLPKKAEQLDNDTIYAIFDESSLRAAL-PSAVN-PLSVMHAILHRGVVVDLEPVPT
Penicillium_roqueforti_FM164_Prphy KEIIQHSP--DQLGLRTFCDILPSSQSKFVL-VQDSG-PEVFTWCTMHTYIICELQPEPR
Aspergillus_nidulans_AnFphA QDILGYSP--NDLSLPTLCDIFPEDQVDFVK-PSVDG-PEVFVWCAIHTLVICEFEPLTS
Neurospora_crassa_Ncphy1 KRIIGYTP--QELRMNNFLDIFTDEQIDFIR-PAING-PEVFLWCAIHVLTICEFEPLRP
Neurospora_crassa_Ncphy2 AFVCHYQP--SELSLDSFYQVMPNFQLRHIR-KKEQE-PVVFCWCAAHYLFICEFEPLAT
Fusarium_verticillioides_GmPHY1p ERMLGYTP--KQLQLKNFLDILTEEQIDFIR-PAING-PEVFLWCAIHILIICEFEPLRP
Cochliobolus_heterostrophus_ATCC_48331_Chphy KRILGRTP--KELALESFTDILSEEQIDFVK-VTSNG-PEVFLWCAIHTLVICEFEPLVP
Synechocystis_sp._PCC_6803_SyCph1 TGILGRSP--EDLLGRTLGEVFDSFQIQSRL-ISSLN-PSKLFDGVFHRLLVCELEPAYT
Anabaena_sp._PCC_7120_AnAphA WGILGINA--ENILQKKLEDLLDSFQIQSGL-LEFIN-PTKIFDAVFHRFLILELEPAIT
Anabaena_sp._PCC_7120_AnAphB FNILGRHP--EQLLNQHLSCLLEAEQLKDCL-LQIIN-PLEFFDVIAHRLLILELEANLS
Microcystis_aeruginosa_MaphyA RSLLGISP--GEIIGKTLEEIFDPFQLKSAI-FDAIN-PSKIFDAIFHRMLILELEPAIS
Nodularia_spumigena_NsphyA WSIFGIHP--ENILQTKLEDLLDPFQIKTGI-LEFIN-PTKIFDAVFHRFLILELEPAVS
Cyanothece_sp._CCY0110_Cyphy KQFFGITP--EEIIKLTLDNIFDSFQLKTGL-LDFIN-PTKLFDGVFHRFLILELEPAIS
Agrobacterium_tumefaciens_Atphy QDFLDAPL--------SIGVIPDRGTLPAWY-SSFRY-----LDVSAHRVIIVELERTGP
Pseudomonas_aeruginosa_PaPHY QALLGFVA-----PGSYLTQEVGPEVLEEGL-------PWSNFDVIGHSVFYLEFEIRTA
Rhodopseudomonas_palustris_RpPHY AEFLNISR-----VGVPLAEIDG---LLKIL-PTVEGMPIAVFDGLIHRGLVIELERAGP
Oceanicola_granulosus_OgPHY DDILDLAP--ERLVGAPFADFFPGQSLRSKM-Q-----PARVFDIAIHGHFVFEFEPKSS
Deinococcus_radiodurans_Drphy ATFLGQEP--TVLRGQTLAALLPEQWLQAAL-------PDALLSLTVHRLLILEFEPTEA
Methylocella_silvestris_BL2_Msphy RQLLGFAP--RDLIGKPIEDWLSAGRLRDLL--AMIR-PLHAVDVTAHFSLILEFEPVYE
Arabidopsis_thaliana_AtphyA_ SELLTMAS--HAVIGTDIRSLFTAPSLQKAL-VSLLN-PILVFYAIIHRSIIIDFEPVKP
Arabidopsis_thaliana_AtphyB REMLGIMP--QSVMGTDVRSLFTSSSLERAF-ITLLN-PVWIFYAILHRGVVIDLEPART
Arabidopsis_thaliana_AtphyC QEMLGLIP--HTVIGTDVKSLFLSPGLEKAV-ISILN-PITLFYAILHRGLVIDLEPVSP
Arabidopsis_thaliana_AtphyD REMLGLMS--QSVIGTDLRSLFKSSSLERAF-ITLLN-PIWIFYAILHRGILIDLEPART
Arabidopsis_thaliana_AtphyE SDFLGLLS----LIGIDARTLFTPSSLSKAA-ISLLN-PVLVFYAILHRGIVMDLEPAKS
Oryza_sativa_Japonica_Group_OsphyA PEMLTTVS--HAVIGTNVWSLFTDPGLQKAL-VSLLN-PILVFYAIVHRCLVVDFEPVKP
Solanum_lycopersicum_SlphyA PEMLTMVS--HAVIGTDIRTIFTGPSLQKAL-VSLLN-PVLVFYAIVHRSLILDFEPVKP
Ginkgo_biloba_Gbphy_phyP VEMLDLIP--NSVIGTDVRTLFTPSSLEKAA-ISLMN-PIWMFYAIVHRGMVIDFEPVKT
Pinus_parviflora_PpphyP VEMLDLAP--QSVIGTDVRTLFTAASLVKAA-ISLMN-PIWVFYAIVHRGMVIDLEPLRT
Welwitschia_mirabilis_WmphyP PEMLDLPSHTQSVIGTDLRSLFTRSSLEKVA-LSLLN-PILVFYAIVHRGIVIDLEPVRA
Botrypus_virginianus_Bvphy2 PEMLNLMP--QAVIGSDARTLFTTSSLEKVV-VSMLN-PIAVFNAIVHRGLVIDFEPLRP
Dipteris_conjugata_Dcphy2 PEMLDLMP--QAVIGTDARTLFTAGSLEKAV-VSMLN-PIAVFNAIVHRGLVIDFEPLRP
Plagiogyria_japonica_Pjphy2 VEMLDLMP--QAVIGTDARSLFTPASLEKAS-VSMLN-PMAVFNAIVHRGLVIDFEPVRP
Bryum_argenteum_Baphy2 PEMLDLMP--QAVIGTDARSLFTPSSLEKAA-VSMLN-PISVFYAILHRGLVMDFEPVRP
Physcomitrella_patens_Ppphy2 PEMLDLMP--QAVIGTDARTLFTPSSLEKCA-VTMLN-PISVFYAILHRGLVIDFEPVRS
Takakia_lepidozioides_Tlphy2_4/5 PEMLDLMP--QYVIGTDARTLFTPSSLEKAA-VSMLN-PISVFYAIVHRGLVMDFEPVKP
Cylindrocystis_brebissonii_Cbphy SELLEVTP--QAVIGMDIRSLFVPSSLEKAI-VSLMN-PVSVFYAILHKGYIMDLEPVRS
Mesotaenium_braunii_Mbphy PEMLDIMP--QAVVGVDARTLFTPSGLEKAA-VSMMN-PLTVFYAILHRGLVLDFEPLRP
Zygnemopsis_sp._MFZO_Zyphy PEMLDLTA--HAVIGIDALTLFTPSSLEKAA-VSMMN-PISVFFAILHRGLVIDLEPVRP
Monomastix_opisthostigma_Mophy MLLFRREP--ESLLNLDILEPFTQMSLREAL-VSIFN-PIMLFAAIAHHGILIDFEPQMP
Pyramimonas_parkeae_Ppphy INFLGKPH--TEVLGCHLQEVLGQRTVHQAL-PALYN-PFTLAACILHVGVIIDFEHLDS
Tetraselmis_cordiformis_Tcphy KAILGVDA--RALLDTDLLDVFDQATLKQVF-PNAQA-PAIIAYVIVHTGGVIDVEPISG
Tetraselmis_astigmatica_Taphy KEVLGVEA--SQLLDTFLFNPFDAECLDELL-LTAQA-PLLAAFLIVHSGYCIDVEPLNE
Nephroselmis_pyriformis_Npphy LDHLGVSA--NVIINATLGEVLDADSIQVCM-PTLTN-PRHVLHAILHHGTIVDFEPLAS
Prasinoderma_coloniale_Pcphy APMLGVGA--SELLGAPASRALTSRSICAAA-PEART-PIAILAAAVHVGVVIDLESTHT
Chroomonas_sp._ROZZ_2007332 AQFFGKPA--GDLLSTSLIDLFEEQ-IEGAL-LSLAN-PLTLVNVIMNRGLMVDVEELNP
AKT76076.1_Hemiselmis_virescens AQFFGKEV--PELMGKSLLEYIDNP-IEAAL-LTLAN-PVSVANLILHRGLAIDIEELDP
XP_005833155.1_Guillardia_theta_CCMP2712 DSILGWPC--EELLGRAMLDLFEEK-IETAL-LDLVN-PITVVNLIMHRGLVVDVEQLDP
Cyanoptyche_gloeocystis_Cgphy LLHLGWDP--LRVLNQPIKKHIDFPSLEKFV-TNRGNGPSALWTGIVHRSIILELETPDS
Glaucocystis_nostochinearum_Gnphy AAILGISS-EESLLGKSFADMFGKEWLRPLL-TSVSLGPYLHWQCTIRRGIQLELEPFHI
Mesostigma_viridis_Mv06169-RA.2_1 LTMLTGKT-----IGQDSLSLFSVAALKKAA-LGVVN-PVAVFFAIMHRGLVIDLEPIHP
GAQ77752.1_Klebsormidium_nitens FEILELSP--QAVIGTDARSLFTPSGLEKAA-LAMVN-PIFVFYAIMHRGIAIDFEPLRP
Catm_Chrsp23S03694 FELLD-------AIGMDARQLFTASSLEKAI-LGIVN-PIAVHFAILHRGLVIDLEPVHA
Micromonas_pusilla_MP06G04680 ------------------------------------------------------------
AIS82728.1_Dolichomastix_tenuilepis PEKLGVSIAPDSMLGRSPSELFGQRTLAHAAAMDLLC-PFPVMQASLHSGLVMDIEPVDS
PpPHY_1-648 QG--EGGLINMQHKAMRSIQTLQKSDVALAEILTQELRAL-TGYDRCMCYRFEQGGHGEV
Penicillium_roqueforti_FM164_Prphy GTKVQPDPSELLNTIPRILQRFATTLEALVQNTIATLQNI-IEFDRTTMYHFDIDRNGIV
Aspergillus_nidulans_AnFphA SGHISAAAMEVFSIVSQIQEQLARNMEALLDTTSGIVKEL-TGFHRILVYQFDSEFNGKV
Neurospora_crassa_Ncphy1 PEEDLAGAMQVFDIMSQVQEQLANNLEKFLKILVGIVKEL-TGFHRVMIYQFDSSFNGKV
Neurospora_crassa_Ncphy2 PAMSDTSSVEVIGMATKIQTQFSETVPDLLETIVSIVKEV-TRFHRVMVYQFDRDYNGTV
Fusarium_verticillioides_GmPHY1p VDELTQGAMQVFDIMSQVQEQLSSNLEAFLKILVGIVKEL-TGFHRVMIYQFDSSFNGKV
Cochliobolus_heterostrophus_ATCC_48331_Chphy PNNNTAAAMEVFNIMSQVQEQLAASLERFLKVLVGVVKEL-TGFHRVMIYQFDQSFNGRV
Synechocystis_sp._PCC_6803_SyCph1 SD---LPFLGFYHMANAALNRLRQNLRDFYDVIVEEVRRM-TGFDRVMLYRFDENNHGDV
Anabaena_sp._PCC_7120_AnAphA QE---IPFLSFYHLAKASINQLQKNLRDFCQIIVQEVRKV-TDFDRVMLYKFDDDGHGSV
Anabaena_sp._PCC_7120_AnAphB DK---HSFFRFYHLVKLAMLKLQGTTTEISQILAQEVRKI-TGFDRVMVYRFDEQWNGKV
Microcystis_aeruginosa_MaphyA YE---IPFLRFYHLAKTSIDKLEASLKDFCNIIVKEVRKM-TGFDRVMLYKFDEEDNGDV
Nodularia_spumigena_NsphyA RE---IPFLSFYHLAKASINQLEKNLHDFCQIIVQEVRKV-TEFDRVMLYKFDDDGHGSV
Cyanothece_sp._CCY0110_Cyphy QE---IPFLSFYHLAKASINQLQSNLTDFCQIIVKEVRKM-TGFDRVMLYKFDEDDHGEV
Agrobacterium_tumefaciens_Atphy GD----SAEALMSELTGLAQYLNSSLSDALSRVAQLVSSI-SGYDRTLIYDFGPDWSGHV
Pseudomonas_aeruginosa_PaPHY DT---LSITSFTLNAQRIIAQVQLDTASLLSNVTDELRRM-TGYDRVMAYRFRHDDSGEV
Rhodopseudomonas_palustris_RpPHY PV-------DLTGTLAPALERIRTSLGALCDAAALLFQQH-TGYDRVMVYRFDEQGHGEV
Oceanicola_granulosus_OgPHY SE-----FRDDLALVQPLIARVRRDIVGAATEAARCLKAM-TGLDRVMVYRFEEDDSGTV
Deinococcus_radiodurans_Drphy WD--S-------HALRNAMFALESNLRALAEVATQTVREL-TGFDRVMLYKFAPDATGEV
Methylocella_silvestris_BL2_Msphy DI-----VDDSLALVQTMIRSVQESVAAFCQSVADVVRQA-TNFDRVMVYRFLPDGSGAV
Arabidopsis_thaliana_AtphyA_ YE-VPAGALQSYKLAAKAITRLQSSMERLCDTMVQEVFEL-TGYDRVMAYKFHEDDHGEV
Arabidopsis_thaliana_AtphyB ED-PAAGAVQSQKLAVRAISQLQADIKLLCDTVVESVRDL-TGYDRVMVYKFHEDEHGEV
Arabidopsis_thaliana_AtphyC DE-VPAGALRSYKLAAKSISRLQANMLLLCDALVKEVSEL-TGYDRVMVYKFHEDGHGEV
Arabidopsis_thaliana_AtphyD ED-PAAGAVQSQKLAVRAISHLQSDIKLLCDTVVESVRDL-TGYDRVMVYKFHEDEHGEV
Arabidopsis_thaliana_AtphyE GD-PAAGAVQSQKLAVRAISRLQSDIGALCDTVVEDVQRL-TGYDRVMVYQFHEDDHGEV
Oryza_sativa_Japonica_Group_OsphyA TE-FPAGALQSYKLAAKAISKIQSSMEVLCNTVVKELFDL-TGYDRVMAYKFHEDDHGEV
Solanum_lycopersicum_SlphyA YE-VPAGALQSYKLAAKAITRLQSSMERLCDTMVQEVFEL-TGYDRVMGYKFHEDDHGEV
Ginkgo_biloba_Gbphy_phyP GD-ASAGAVQSQKLAVRAISRLQSDISLLCDTVVEDVRDL-TGYDRVMVYKFHEDEHGEV
Pinus_parviflora_PpphyP GD-AFAGAVQSQKLAVRAISRLQSDIGLLCDTVVENVREL-TGYDRVMVYKFHEDEHGEV
Welwitschia_mirabilis_WmphyP GD-SSAGAVQSQKLAVRAISRLQSNIGLLCDTVVEDVREL-TGYDRVMVYKFHEDEHGEV
Botrypus_virginianus_Bvphy2 TD-LSAGALQSHKLAAKAISRLQSDIGLLCDTVVEEVREL-TGYDRVMAYKFHEDEHGEV
Dipteris_conjugata_Dcphy2 AD-IAAGALQSHKLAAKAISRLQADIGLLCDTVVEEVREL-TGYDRVMAYKFHEDEHGEV
Plagiogyria_japonica_Pjphy2 TN-VAAGVLQSHKLAAKAISRLQADIDLLCDSVVEEVREL-TGYDRVMAYKFHEDEHGEV
Bryum_argenteum_Baphy2 ND-TIAGALQSHKLAAKAISRLQADIGLLCDTVVEEVREL-TGYDRVMAYKFHEDEHGEV
Physcomitrella_patens_Ppphy2 ND-AIAGVLQSHKLAAKAISRLQADIGLLCDIVVQEVREL-SGYDRVMAYKFHEDEHGEV
Takakia_lepidozioides_Tlphy2_4/5 ND-VTAGALQSHKLAAKAISRLQSDIGLLCDTVVEEVREL-TGYDRVMAYKFHEDEHGEV
Cylindrocystis_brebissonii_Cbphy SD-PSAGALQSHKFAAKAISRLQADIGALCDTVVEEVREL-TGYDRVMAYKFHEDEHGEV
Mesotaenium_braunii_Mbphy LD-QSAGALQSHKLAAKAISRLQANIGVLCDAVVEEVRDL-MGYDRVMAYKFHEDEHGEV
Zygnemopsis_sp._MFZO_Zyphy TD-STAGALQSHKLAAKAISRLQSDIGLLCDAVVEEVREL-TGYDRVMAYKFHEDEHGEV
Monomastix_opisthostigma_Mophy TH--SSSVLKTHQIALHSAQNFQKDIIALCQLLCDEMRTL-TGYDRVMVYKFHMDNHGEV
Pyramimonas_parkeae_Ppphy EK---EGQVACHRIAASVLGKILSDLSTVCGIMVQEVFTLVADFNRVMVYMFHEDQHGEV
Tetraselmis_cordiformis_Tcphy SV--DQGSLQTHTLARSSVSRLQDTIRQLCQAMAKETAIL-TGYDRVMLYEFQPDMHGHV
Tetraselmis_astigmatica_Taphy DV--SRGSILTHSLAKKGVERLQESVEEQCQALCEEARAL-TGYDRIMVYKFHPDCHGEV
Nephroselmis_pyriformis_Npphy ES--TTGVTACFRMIHEAMERIGVDLSTLYDGIVKEIQNL-SGYDRVMLYQFHEDNHGEV
Prasinoderma_coloniale_Pcphy SP-LAPGVSQCHRAAAGAAMRLRAGEATLCEALACEVREI-SGFDRCMVYRLHADMHGEV
Chroomonas_sp._ROZZ_2007332 YE----NAFSFHQRVRVTIDRLKNTPEDMCHKVSEDFFKL-NGYDRVMLYKFHEDHHGEV
AKT76076.1_Hemiselmis_virescens YE----NAFSFHARVRQAIDRLHTTSEAMCQRVSEEFFQL-SGYDRVMMYKFHEDHHGEV
XP_005833155.1_Guillardia_theta_CCMP2712 SE----NAFAAHQRVRAAIDRLNMSQQKLCEQVCNDFFDI-FGYDRVMVYYFHEDCHGEV
Cyanoptyche_gloeocystis_Cgphy SS---VDSWEIFRELTAASELVQKSIEELCGILADSISKV-TQYDRVMIYRFDQNEDGEV
Glaucocystis_nostochinearum_Gnphy GD-SVSEDSRSEQMLRDIAESLRSGIAELCKVLTNEISLM-FGYDRTMVYAFSPEGHGTV
Mesostigma_viridis_Mv06169-RA.2_1 QANTGAGALASHKLASDSVAKLQCNLDQVYKILVEEVRSL-TGYDRVMVYKFHPDMHGEV
GAQ77752.1_Klebsormidium_nitens TD-ANAGALQSHKLAAKAISRLQADINLLCDTVVEEVREL-TGYDRVMAYKFHEDEHGEV
Catm_Chrsp23S03694 SA-TSAGALASHKLASDAISRLQADVRALCDSVVEEVRSL-TGYDRVMIYKFHDDEHGEV
Micromonas_pusilla_MP06G04680 -----EGALRAQSSVKRAVSHVQDEKGAYFQSVTDELRAL-LGYDRVMLYRFHEDDHGEV
AIS82728.1_Dolichomastix_tenuilepis G----QGLMACHRLIIASAERLRMTPSELFQTMAEEVHAL-TKYNRVMIYKLHPDAHGEV
PpPHY_1-648 IAESAAEHL-DERFLNLHFPSTDIPKAMRANYVKM-RSRVIADVRVAPVHMVEPAALAQS
Penicillium_roqueforti_FM164_Prphy VADAVDGGL--TSYEGVHFPESTFPEGLKKLYTRN-TVCCSCSRSQGSSKLVRPLDMSNT
Aspergillus_nidulans_AnFphA VSELVDPSI--DLFKGLHFPAADIPKQARDLYRIN-KVRLLYDRDHVTARLVTPLDMTHA
Neurospora_crassa_Ncphy1 VTELVDPTR--DLYKGLHFPATDIPSQARELYKLN-KVRLLYDRDVESARIVTPLDMTHS
Neurospora_crassa_Ncphy2 VAELMDPSN--DVYRGLHFPASDIPPQARKLYMIN-KVRVLFDRSQRTSRLIVPLDLTHA
Fusarium_verticillioides_GmPHY1p VTELVDTTR--DLYKGLHFPASDIPRQARDLYKLN-KVRLLYDRDQDTSRIVVPLDMSHS
Cochliobolus_heterostrophus_ATCC_48331_Chphy VTELVDPTK--DLYKGLNFPASDIPKQARELYKIN-KVRMLYDRDLQTARLVVPLDLTHS
Synechocystis_sp._PCC_6803_SyCph1 IAEDKRDDM--EPYLGLHYPESDIPQPARRLFIHN-PIRVIPDVYGVAVPLTRAVDLTES
Anabaena_sp._PCC_7120_AnAphA IAEEKLDSL--EPYLGLHYPESDIPKPARKLFISN-SIRVIPNAQAQAIQMIRPVDLTNS
Anabaena_sp._PCC_7120_AnAphB IAEVKPEYL--TSYLGLNYPASDIPQQARKLYSQN-WLRLIPDAKYQPVPIVQPLDLSRS
Microcystis_aeruginosa_MaphyA IAEDKIEQL--EPYLGLRYPASDIPLPARNLLSAN-WIRQIPDATSEPVDLVQPLNLTLS
Nodularia_spumigena_NsphyA IAEEKLASM--EPYLGLHYPESDIPKPARKLFVAN-SIRIIPDSHAQSIQIIRPVDLTDS
Cyanothece_sp._CCY0110_Cyphy IAEDKLEEL--EPYLGLHYPASDIPLPARRLFSSN-YIRLIPNAKAEGVDLFTALDLTHS
Agrobacterium_tumefaciens_Atphy VAEAGSGAL--PSYIGLRFPAGDIPPQARKLYTVN-RLRMIPDVDYRPVPVMAVLDMSLS
Pseudomonas_aeruginosa_PaPHY VAESRREDL--ESYLGQRYPASDIPAQARRLYIQN-PIRLIADVAYTPMRVFESFDLSYS
Rhodopseudomonas_palustris_RpPHY FSERHVPGL--ESYLGNRYPASDIPQMARRLYERQ-RVRVLVDVGYQPVPIERDLDMSGC
Oceanicola_granulosus_OgPHY IAEAREPKL--EPFLHLRYPASDIPAQARELYRRN-TFRIIADVDGEVHPIVRPLDLSFA
Deinococcus_radiodurans_Drphy IAEARREGL--HAFLGHRFPASDIPAQARALYTRH-LLRLTADTRAAAVPLDAPTPLGGA
Methylocella_silvestris_BL2_Msphy DAEAKDPAL--APFLGLHYPASDIPKQARDLYLRN-WIRLIADARYEPAPLERPLDLSQS
Arabidopsis_thaliana_AtphyA_ VSEVTKPGL--EPYLGLHYPATDIPQAARFLFMKN-KVRMIVDCNAKHARVLFDLTLCGS
Arabidopsis_thaliana_AtphyB VAESKRDDL--EPYIGLHYPATDIPQASRFLFKQN-RVRMIVDCNATPVLVVQSMCLVGS
Arabidopsis_thaliana_AtphyC IAECCREDM--EPYLGLHYSATDIPQASRFLFMRN-KVRMICDCSAVPVKVVQPISLSGS
Arabidopsis_thaliana_AtphyD VAESKRNDL--EPYIGLHYPATDIPQASRFLFKQN-RVRMIVDCYASPVRVVQFICLVGS
Arabidopsis_thaliana_AtphyE VSEIRRSDL--EPYLGLHYPATDIPQAARFLFKQN-RVRMICDCNATPVKVVRPLCLVNS
Oryza_sativa_Japonica_Group_OsphyA FAEITKPGL--EPYLGLHYPATDIPQAARFLFMKN-KVRMICDCRARSIKIILDISLCGS
Solanum_lycopersicum_SlphyA VSEITKPGL--EPYLGLHYPATDIPQAARFLFMKN-KVRMICDCRAKHVKVVFDLTLCGS
Ginkgo_biloba_Gbphy_phyP VAEIRRSDL--EPYLGLHYPATDIPQASRFLFMQN-RVRMICDCCATPVKVIQPLCLVGS
Pinus_parviflora_PpphyP VSEIRRSDL--EPYLGLHYPATDIPQASRFLFMQN-RVRMICDCMATPVKVIQPLCLVGS
Welwitschia_mirabilis_WmphyP VSEIRRSDL--EPYLGLHYPATDIPQASRFLFMQN-RVRMIYDCRANPVKVIQPLCLVGS
Botrypus_virginianus_Bvphy2 VAEIRRSDL--EPYLGLHYPATDIPQASRFLFMKN-RVRMISDCRAPPVRIIQPLSLAGS
Dipteris_conjugata_Dcphy2 VAEIRRSDL--EPYLGLHYPATDIPQASRFLFMKN-RVRMICDCCATPVRVVQPLSLAGS
Plagiogyria_japonica_Pjphy2 LAEIRRSDL--EPYLGLHYPATDIPQASRFLFMKN-RVRMICDCRTPPVRVIQPLSLAGS
Bryum_argenteum_Baphy2 LAEIRRSDL--EPYLGLHYPATDIPQASRFLFMKN-RVRMIGDCYAPPVKVIQPVSLAGS
Physcomitrella_patens_Ppphy2 LAEIRRSDL--EPYLGLHYPATDIPQASRFLFMKN-KVRMIGDCFASPVKVIQPISLAGS
Takakia_lepidozioides_Tlphy2_4/5 VAEIRRSDL--EPYLGLHYPATDIPQASRFLFMKN-RVRLIGDCCAPPVKVIQPVSLAGS
Cylindrocystis_brebissonii_Cbphy IAEIRRSDL--DPYLGLHYPATDIPQASRFLFMKN-RVRMIVDCNSSPVKVVQGISLAGS
Mesotaenium_braunii_Mbphy IAEIRRSDL--EPYLGLHYPATDIPQASRFLFMKN-RVRMICDCNGPAVKVVQPISLAGS
Zygnemopsis_sp._MFZO_Zyphy IAEIRRSDL--EPYLGLHYPATDIPQASRFLFMKN-RVRMICDCNSDPVKVVQPISLGGS
Monomastix_opisthostigma_Mophy IAESISEGM--ERYLGLHFPASDIPAMARELYLTN-KSRIIVDVGAKPTTMVNPVLLGHS
Pyramimonas_parkeae_Ppphy VASATSEGF--DSFMGMHWPATDLPQAARKLFVKNFSARLIADVNNPDSPIHGPIPLECS
Tetraselmis_cordiformis_Tcphy VAEVMSAGV-CDSMLDLHFPATDIPQANRNIFMNM-RSRMIANVGAPSVQVVENIILAGS
Tetraselmis_astigmatica_Taphy VAESVSEHV-KEPMLGLHFPATDIPQANRGIFMAM-RSRMIADTSASNVKILDNIILAKS
Nephroselmis_pyriformis_Npphy VAECRKDNI--PSYLNLHFPATDIPQVSRRLFMTM-KQRMVGDIKASQVGFVENLLLSQS
Prasinoderma_coloniale_Pcphy CAEARRASV--PSFLHLHWPATDLPQVNRRLLTKHPAPRLLADVNDTPSPVLRQALLAGS
Chroomonas_sp._ROZZ_2007332 LSEFCNDNIKDESWLGLHYPATDIPQRIRDQFKAV-HVRLINDCQAPDSRICSDLPLVMS
AKT76076.1_Hemiselmis_virescens VTEFCTENIKDDSFLGLHYPATDIPQRSRDQFKAV-SVRIIVDARAPDSPILEMLPLTMS
XP_005833155.1_Guillardia_theta_CCMP2712 VAERTVENL-DDSYLGLHYPATDLPQRIRDQYKSE-HVRLIMDSNANHSDIISTISLGGS
Cyanoptyche_gloeocystis_Cgphy VAEVISHDV--TSFLGLSFPAADIPPRARAMFFAT-RFRIIGDIEYDAANIMSQLDLSNS
Glaucocystis_nostochinearum_Gnphy VAETLQGEW--DAYLGLQYPGTDIPEATRDLFLLN-KFRLIPDVNRASAALVKPTDLSRS
Mesostigma_viridis_Mv06169-RA.2_1 VAESVDAGV--EQFLGLHYPATDIPQAARALFVRN-RVRMIADVTTESVPMLHPVDMSFS
GAQ77752.1_Klebsormidium_nitens IAEIRRSDL--DPFLGLHYPATDIPQASRFLFMKN-RVRMIANCHSEQSKVVQPISLAGS
Catm_Chrsp23S03694 VAESVRSDL--EPFFGLHYPATDTPQAARALFVKN-RVRMIADCDVPNVPMLQAVNLSKS
Micromonas_pusilla_MP06G04680 VAESTSQHA-RDAFKGLHFPATDIPQANRKIFMSM-RSRMIADVSGPASKVRDDILLSDS
AIS82728.1_Dolichomastix_tenuilepis IAESVDAGV--SSFLGLHFPGTDIPQVNRTLFECLPKPRLLVDACAPSSEMVQGVLLGAS
PpPHY_1-648 QLRAVAGCHGKYLENMGVRGTLVLSILVSGLVLWGMIVCHH-QDLRPSYTTRAAAECLVQ
Penicillium_roqueforti_FM164_Prphy YIHAAPAPLTPHTEN-PVRACLSIQINV--GKLWGLISCQS-YDSGLHPLIQKVCWFVAE
Aspergillus_nidulans_AnFphA YLRAMSPIHIKYLANMQIRSSMSISINS--NDLWGLISCHS-YGPRVSFPIRKMCRLIGD
Neurospora_crassa_Ncphy1 YLRAMSPIHLKYLANMAVRSSMSISINA--GDLWGLVSCHS-YGPKVSFPIRKMCRLIGD
Neurospora_crassa_Ncphy2 YLRAMSPVHLKYLSNMGVRSSMSMSLES--GKLWGLIVCHS-YGPAVPFSIRELSFFVGL
Fusarium_verticillioides_GmPHY1p YLRAMSPIHIKYLKNMAVRSSMSISINA--NELWGLISCHS-YGNHVSFPIRKMCRLVGD
Cochliobolus_heterostrophus_ATCC_48331_Chphy YLRAMSPIHLKYLANMAVRSSMSISINA--GELWGLIACHT-YGPRVSFPIRKMCRMIGD
Synechocystis_sp._PCC_6803_SyCph1 ILRSAYHCHLTYLKNMGVGASLTISLIK--GHLWGLIACHH-QTPKIPFELRKACEFFGR
Anabaena_sp._PCC_7120_AnAphA ILRSAANCHLEYLHNMGVGASLTISLIK--NKLWGLIACHH-LSAKVSYELRKACEFLGR
Anabaena_sp._PCC_7120_AnAphB VLRSVSPLHIEYMQNMGVTASMSISIMK--QKLWGLIACHH-QSPKIPYEIRSACEFLGQ
Microcystis_aeruginosa_MaphyA SLRSASPCHLEYLHNMGVGASLTISLIE--KRLWGIIACHH-RTPKVPYELRKACEFLGR
Nodularia_spumigena_NsphyA ILRSAATCHTEYLHNMGVGASLTISLIK--QKLWGLIACHH-QVPKVSYELRKACEFLGR
Cyanothece_sp._CCY0110_Cyphy ILRSASPCHLEYLHNMGVGASLTISLID--GKLWGLIACHH-LTPKVPYELRKACEFLGQ
Agrobacterium_tumefaciens_Atphy QLRSVSPVHLEYMRNMATAASMSVSIIV--GKLWGLIACHH-AAPHVSLAVREACDFAAQ
Pseudomonas_aeruginosa_PaPHY VLRSVSPIHCEYLTNMGVRASMSISIVV--GKLWGLFSCHH-MSPKIPYPVRMSFQIFSQ
Rhodopseudomonas_palustris_RpPHY FLRSMSPIHLQYLKNMGVRATLVVSLVV--GKLWGLIACHH-YLPRIHFELRAICELLAE
Oceanicola_granulosus_OgPHY VTRAVSPIHLEYLRNMGVRASLSVSILR--GKLWGLFACHH-GEPFVDYELRTAVELFGQ
Deinococcus_radiodurans_Drphy VLRATSPMHMQYLRNMGVGSSLSVSVVV--GQLWGLIACHH-QTPYLPPDLRTTLEYLGR
Methylocella_silvestris_BL2_Msphy ALRSVSPIHLEYLGNMGVAATMSLSIIL--GKLWGLVACHS-RTPRVAHRLRVALELFSQ
Arabidopsis_thaliana_AtphyA_ TLRAPHSCHLQYMANMDSIASLVMAVVVKRKRLWGLVVCHN-TTPRVPFPLRYACEFLAQ
Arabidopsis_thaliana_AtphyB TLRAPHGCHSQYMANMGSIASLAMAVIISSMRLWGLVVCHH-TSSRIPFPLRYACEFLMQ
Arabidopsis_thaliana_AtphyC TLRAPHGCHAQYMSNMGSVASLVMSVTITGRHLWGLVVCHH-ASPRVPFPLRYACEFLTQ
Arabidopsis_thaliana_AtphyD TLRAPHGCHAQYMTNMGSIASLAMAVIINSMRLWGLVVCHH-TSARIPFPLRYACEFLMQ
Arabidopsis_thaliana_AtphyE TLRAPHGCHTQYMANMGSVASLALAIVV--SKLWGLVVGHH-CSPRVPFPLRYACEFLMQ
Oryza_sativa_Japonica_Group_OsphyA TLRAPHSCHLQYMENMNSIASLVMAVVVKRKKLWGLLVCHH-ESPRVPFPLRYACEFLAQ
Solanum_lycopersicum_SlphyA TLRAPHYCHLQYMENMNSIASLVMAVVVKRKRLWGLVVCHN-TTPRVPFPLRYACEFLAQ
Ginkgo_biloba_Gbphy_phyP TLRAPHGCHAQYMANMGSIASLVMAVIINSMKLWGLVVCHH-TSPRVPFPLRYACEFLMQ
Pinus_parviflora_PpphyP TLRAPHGCHAQYMANMGSIASLVMAVIINSMKLWGLVVCHH-TSPRVPFPLRYACEFLMQ
Welwitschia_mirabilis_WmphyP TLRAPHGCHAQYMANMGSVASLAMAVIVNTMRLWGLIVCHH-TSPRVPFPLRYACEFLMQ
Botrypus_virginianus_Bvphy2 TLRAPHGCHSQYMSSMRSIASLVMAVIVKKRRLWGMVVCHH-TTPRVPFPLRSACEFLMQ
Dipteris_conjugata_Dcphy2 TLRAPHGCHSQYMANMRSIASLVMAVIVKTRKLWGLVVCHH-TTPRVPFSLRSACEFLMQ
Plagiogyria_japonica_Pjphy2 TLRAPHGCHSQYMASMGSIASLVMAVVVKTRRLWGLVVCHH-TTPRVPFALRSACEFLMQ
Bryum_argenteum_Baphy2 TLRAPHGCHAQYMGNMNSIASFVMAVIVRGRKLWGLVVCHH-SSPRVSFPLRSACEFLMQ
Physcomitrella_patens_Ppphy2 TLRAPHGCHAQYMGNMNSIASLVMAVIVRGRKLWGLVVCHH-TSPRVSFPLRSACEFLMQ
Takakia_lepidozioides_Tlphy2_4/5 TLRAPHGCHAQYMGNMGSIASLVMAVIIKGRKLWGLVVCHH-TSPRVAFPLRSACEFLMQ
Cylindrocystis_brebissonii_Cbphy TLRGVHGCHSQYMGNMGSNSSLVMAVIIKGRKLWGLVVCHH-TTPRVPFPLRAACEFLMQ
Mesotaenium_braunii_Mbphy TLRGVHGGHAQYMMNMGSIASLVMAVIIKGRKLWGLVVCHH-STPRVPFPLRSACEFLMQ
Zygnemopsis_sp._MFZO_Zyphy TLRGVHGCHRQYMMNMGSIASLVMAVIIKGRKLWGLVVCHH-TTPRVPFPLRSACEFLMQ
Monomastix_opisthostigma_Mophy QLRGIAGCHAQYMANMNTYASLGLSIVPTTPKLWGLCVCHH-KTKYVPYAMRSAAEFLEQ
Pyramimonas_parkeae_Ppphy QLRSPVGCHKQYVANMGTLSTLVMPVVVKEPYLWGLIVCHC-AKPSISYPVRTALTLVGR
Tetraselmis_cordiformis_Tcphy QLRGVSGCHAQYLQNMGVQATLVLSIVIERSPLWGLLVCHHYTGPHVDYDHRSAVEFLAK
Tetraselmis_astigmatica_Taphy QLRSVSGCHATYLQNMGSTATLTLSIVTPRSPLWGLVCCHHSQGPYVNYDHRSAAEFLVK
Nephroselmis_pyriformis_Npphy QLRGVTGCHAQYLENIGVRATLVNAVVVNSRKLWGLIVCHNLHDKRVEFHVRSALLFLVD
Prasinoderma_coloniale_Pcphy QIRGTIGCHKEYLNNMGVRGTLVVPLIIPALRMWGMVVCHN-ISPRVPLHTRVCLSMIAQ
Chroomonas_sp._ROZZ_2007332 TLRPAHVCHKEYLMNMGVRASLGVAIVV--DQLWGLMIGHH-MEPKVSYQMRMACEFLAQ
AKT76076.1_Hemiselmis_virescens SLRPAHACHKEYLVNMGVRASVAVAIVV--DQLWGLMIAHH-MEPKVSFQMRMAVEFLTQ
XP_005833155.1_Guillardia_theta_CCMP2712 TLRRAHKCHLEYLNNMGVTASIGLALVV--DQLWGLIIGHH-MSPKVSYQMRMAGDFLAQ
Cyanoptyche_gloeocystis_Cgphy TLRAVSACHIQYLRNMHVRATLTNAIVV--DKLWGIIACHHHRGPKWNYKTRAAFAAFGQ
Glaucocystis_nostochinearum_Gnphy VLRAVSWCHTQYLQNMHVTATFSTAIIQ--DKLWGLFILYHHSGPRIEYKDRAACLAISQ
Mesostigma_viridis_Mv06169-RA.2_1 TLRGVLHCHREYMANMGSLASLVMAVVVIGQRLWGLVVCHH-ITPRVLYPLRSACSFLVQ
GAQ77752.1_Klebsormidium_nitens QIRGVHGCHREYMANMGSIASLVMAVIIKGRKLWGLVVCHH-TTPRVPFPLRSACEFLMQ
Catm_Chrsp23S03694 TLRGVLQCHKDYMHNMGSRASLVMAVVVRERKLWGLCVCHH-VTPRVLYPLRSACAFLMQ
Micromonas_pusilla_MP06G04680 QLRGISGCHAQYLSNMGVKATLVVSVVSPQEKLWGLIVCHHYQGPHVAYYQRSAAEFLVR
AIS82728.1_Dolichomastix_tenuilepis QLRGTVGCHAEYLKNMKVTGTLVTPVTVTQRRLWGLIVCHH-EQERVGYEYRAALSLLIQ
PpPHY_1-648 AFGLQLAAERIASTQAVLASSLAAQHEP--GLLEIA--DADGVCVISQD-GIKGAVP-SV
Penicillium_roqueforti_FM164_Prphy AVSSNIEREP---------DISLDTPPG--DLLSLF--GADYAAASIM--GELGKPI-DS
Aspergillus_nidulans_AnFphA TVSRNIER--------KLINTVPTASSD--DLLRLV--DADYGALCIR--GELAKSP-QS
Neurospora_crassa_Ncphy1 TASRNIER--------KLINTVPTASSD--DLLKLF--NADFGMLSIR--EELGKIE-QS
Neurospora_crassa_Ncphy2 AASTCLQH--------RIIETLRGSSSH--ELLNLF--DCDCGFLVIE--GEIGRLS-SY
Fusarium_verticillioides_GmPHY1p TASRNIER--------KLINTAPTASSE--DLLKLF--DADFGLLSIK--GEMGLVE-QS
Cochliobolus_heterostrophus_ATCC_48331_Chphy SASRNIER--------KLINTVPTASSD--DLLKLF--NADFGLLSIR--DELGTLE-NS
Synechocystis_sp._PCC_6803_SyCph1 VVFSNISRVQLAEHEAVLLDKMTTNHPD--RLLGLT--GSQGAAICFG--EKVGETP-DE
Anabaena_sp._PCC_7120_AnAphA VIFAEISRMNLTHIQSLLVEYMSQKHQP--SLLDLT--SAQGAAVCFG--DHIGETP-KA
Anabaena_sp._PCC_7120_AnAphB MTSVEMSKIQVKSVHSKLVQYMSADHQP--NILDLV--KAQGAAVCFN--GNVGQVP-PM
Microcystis_aeruginosa_MaphyA VIFSEISRVKLTFVQSQLIDYMAEAHKP--NLLDLT--KATGAAICLG--GNIGVTP-SE
Nodularia_spumigena_NsphyA VIFSEISRMNLTYIQTKLVEYMSQKNQP--NLLDLT--SAQGAAVCFG--EEIGATP-QP
Cyanothece_sp._CCY0110_Cyphy VVFAEISRMKLTAIQGGLIESMTQKSNQ--NLLDLT--SSQGVVVCVG--DEIGKTP-KE
Agrobacterium_tumefaciens_Atphy LLSMRIARLELGHVQARLLKRMAASEKD--DLLEQV--GAEGAALLFG--DEVGKTP-SQ
Pseudomonas_aeruginosa_PaPHY VCSAIVELRVSTERRLALARRARDHPDD--GIAALI--PCDGALVMLG--GRIRGD--FE
Rhodopseudomonas_palustris_RpPHY AMATRITELFVQRLEQRMIESITRDTTQ--SILQPL--RAAGCALVYE--DQIGEVP-ST
Oceanicola_granulosus_OgPHY LFSYELAVEKARRLHDNLMSQVSGRVAD--EIDEVI--PFDGIAIYTG--GRRGAAP-TE
Deinococcus_radiodurans_Drphy LLSLQVQRQSLREHHARVALAAAHDPAL--DLLGLM--RAGGLILRFE--GRLGEVP-PA
Methylocella_silvestris_BL2_Msphy MASFLLERSRSKVLHDRLLTHLAGKLRP--SLLDII--SADGLGLWIE--GRLGRAP-DA
Arabidopsis_thaliana_AtphyA_ VFAIHVNEKNILRTQTLLCDMLMRSQSP--NIMDLV--KCDGAALLYK--DKLGTTP-SE
Arabidopsis_thaliana_AtphyB AFGLQLNEKRVLRTQTLLCDMLLRTQSP--SIMDLV--KCDGAAFLYH--GKLGVAP-SE
Arabidopsis_thaliana_AtphyC VFGVQINEKRILQTQSVLCDMLFRTQSP--NIMDLV--KCDGAALYYR--DNLGVTP-TE
Arabidopsis_thaliana_AtphyD AFGLQLNEKRVLRMQTLLCDMLLRTQRP--SIMDLV--KCNGAAFLYQ--GKLGVTP-TD
Arabidopsis_thaliana_AtphyE AFGLQLQEKKAMRTQTLLCDMLLRTQSP--GIMDLV--KCDGAALYYK--GKVGVTP-NE
Oryza_sativa_Japonica_Group_OsphyA VFAVHVNEKSILRMQTMLSDMLLRSGTP--NIMDLV--KCDGAALLYG--GKLQNAP-TE
Solanum_lycopersicum_SlphyA VFAIHVNEKNILRTQTLLCDMLMRSQSP--NIMDLV--KCDGAALLYK--NKLGMNP-SD
Ginkgo_biloba_Gbphy_phyP AFGLQLNEKHILRTQTLLCDMLLRTQSP--SIMDLV--KCDGAALYYG--GMLGVTP-TE
Pinus_parviflora_PpphyP AFGLQLNEKHILRTQTLLCDMLLRTQSP--SIMDLV--KCDGAALYYG--GKLGVTP-TE
Welwitschia_mirabilis_WmphyP AFGLQLNEKNILKTQTLLCDMLLRTQSP--SIMDLV--KCDGAALYYG--GMLGVTP-TE
Botrypus_virginianus_Bvphy2 VFGLQLNEKHILRTQTLLCDMLLRSQSP--NIMNLV--RCDGAALYYG--KKLGTTP-TE
Dipteris_conjugata_Dcphy2 VFGLQLNEKHILRTQTLLCDMLLRSESP--NIMDLV--KCDGAALYYG--KKLGTTP-TE
Plagiogyria_japonica_Pjphy2 VFGLQINEKHILRTQTLLCDMLLRSESP--NIMDLV--KCDGAALYYG--NKLGTTP-TE
Bryum_argenteum_Baphy2 VFGLQLNEKHILRTQTLLCDMLLRSQSP--NIMDLV--KCDGAALYYG--KRLGVTP-NE
Physcomitrella_patens_Ppphy2 VFGLQLNEKHILRTQTLLCDMLLRSQSP--NIMDLV--KCDGAALYYG--KRLGITP-ND
Takakia_lepidozioides_Tlphy2_4/5 VFGLQLNEKHILRTQTLLCDMLLRSQSP--NIMDLV--KCDGAALYYG--KRLGTTP-TE
Cylindrocystis_brebissonii_Cbphy VFGLQLNEKHILRTQTLLCDMLLRSQSP--NILDLV--KCDGAALFYG--GRLGTTP-TE
Mesotaenium_braunii_Mbphy VFGLQLNEKHILRTQTLLCDMLLRSQSP--NIMDLV--KCDGAALFYG--GRLGTTP-TE
Zygnemopsis_sp._MFZO_Zyphy VFGLQLNEKHILRTQTLLCDMLLRSQSP--NIMDLV--KCDGAALHYG--GRLGITP-TE
Monomastix_opisthostigma_Mophy VFTVHLRRERSASQLAVLCDVATRTVRP--GLPALL--NASGAAILYK--SQIGQVP-EA
Pyramimonas_parkeae_Ppphy VFSSAVEEQRSSTAQATLVDVLISPKMR--SLLDIV--PTHTVFVLRG--NEYGRLHLTI
Tetraselmis_cordiformis_Tcphy VFALQLNKQRVVGAQSAVCGALRSSQTSGDVMLRIC--EATGCAMLLE--GKVGQCP-DQ
Tetraselmis_astigmatica_Taphy VFSLQLGQDRVNIAQQSICKVLKSRGHSGKVMMQVA--EATGAAMLVG--GKTGLCP-QP
Nephroselmis_pyriformis_Npphy VFALQLQNELMWSAQNELYNNVVTDNPE--CLMKFV--GASGAAVLSG--GSIGRTP-RA
Prasinoderma_coloniale_Pcphy IFTQRLEADRNARANSRLVELIIASGSL-HTLREAVPFDADGVFVLDSSCTVEGAAESGR
Chroomonas_sp._ROZZ_2007332 AFSMALSHERSLQLHSKLCDIMYKSAGS--SLLDLIP-GVKGAAVFYG--GKLGDVP-SE
AKT76076.1_Hemiselmis_virescens AFSMALTHERSLNLHSKLCDKMYQQSEP--SISDLIP-GVTGAVVYYR--GTIG------
XP_005833155.1_Guillardia_theta_CCMP2712 AFSMRVAHDRNLELHAKLCDIMSESSAP--NLMDLVP-GVSGAAVSYQ--GRVGQTP-GQ
Cyanoptyche_gloeocystis_Cgphy VVASHLAADHVRDLHIKLADLIGEKAGE--DLRSVI--PSIGAAILTP--NNTGITP-TA
Glaucocystis_nostochinearum_Gnphy LLSVLIALARSRTIQMQLHENMSKRQEL--SMRSLL--ESGGAAIVTG--ANVGAVP-SY
Mesostigma_viridis_Mv06169-RA.2_1 VFSLQINEKEVIRTQAILCDMLQRTQTP--NIMDLV--PCDGAGLWYG--GRLGVTP-SE
GAQ77752.1_Klebsormidium_nitens VFGLQLNEKHILRTQTLLCDMLLRTQTP--SIMDLV--KCDGAALYYQ--GRLGTTP-TE
Catm_Chrsp23S03694 VFGLQLNEKEMLRTQTLLCDMLQRTQSP--SIMDLL--KCDGAGLWYG--GRVGVAP-NE
Micromonas_pusilla_MP06G04680 VFSLQLSESSLLSHQGTICKSLKYPGSS--ALFKVA--NASGAAMIIG--DTAGECP-PD
AIS82728.1_Dolichomastix_tenuilepis IFTVRLEKQSVSSAQNKLMDILLSTAVP--ELLAIV--PGDALCIVSPNTGRGGEYPPSD
PpPHY_1-648 DDAQRLRDKRT-VVCDNLGFEFAILATAAGMFAVQTWLICFRKEVTREIAWAGDTRLHYL
Penicillium_roqueforti_FM164_Prphy QEVLALFEDTV-FWSADI-FRDLGFHHLSGLLYVRDFIIFFRADL---------------
Aspergillus_nidulans_AnFphA QEMLALLENSV-LTSNHI-FQDLGFKDISGLLYVLDFIVFFRRGQLTEVKWGGNPNEAHL
Neurospora_crassa_Ncphy1 QEALAMLESSV-VTSQDI-FPDLGFQVIAGLLYVNDFIVLFRKGQVREVKWAGNPHEKYL
Neurospora_crassa_Ncphy2 IEAITLLKRTI-LFSHNI-FKDLGFKAIAGVLYIDDCVVFYRKNQIREVHWAGRPSL-RL
Fusarium_verticillioides_GmPHY1p QEALAMLETSV-VASQDV-FPDLGFQVVAGLLYVNDFIVFFRKGQIKEVKWAGNPYEKYL
Cochliobolus_heterostrophus_ATCC_48331_Chphy QESLAMLEQAV-MTSTDI-FPDLGFHAIAGMLIVEDFIVFFRKGQLRQVKWAGNPYEKYL
Synechocystis_sp._PCC_6803_SyCph1 KAVQYLLQQDV-FFTSSL-YPDAFKSVASGLLAIHNFLLWFRPEVLQTVNWGGDPNHAEL
Anabaena_sp._PCC_7120_AnAphA EDLVFLVQEEV-FYTDSL-YPDAYKNVASGLLAIRNYVLWFRPEVIQTVNWGGDPNQPRL
Anabaena_sp._PCC_7120_AnAphB PDIQVLVEEEI-FATDSL-YPDALRDVASGLIALKNYILWFRPEVVRTVDWGGNPHKPRL
Microcystis_aeruginosa_MaphyA EELNYLITEDV-YYTNSL-YADAFKDIASGLLAIRNYLLWFRPEVIQTVNWGGDPGKARL
Nodularia_spumigena_NsphyA EDLNLLVQDEV-FQTDSL-YPDAFKNVASGLLAIRNYVLWFRPEVIQTVNWGGDPNKARL
Cyanothece_sp._CCY0110_Cyphy EDVKYLLQEDV-FSTPSL-YADAFKDVASGLLAVRNYILWFRPEVIQTVDWGGDPSKAKL
Agrobacterium_tumefaciens_Atphy EQVEGLIRADL-FATDNL-YPAAFASVASGIIAMGSWLIWFRPEVVKTVRWGGDPHKTRI
Pseudomonas_aeruginosa_PaPHY RQAGNVLQRDI-YHTDNW-SEDS-GGDCCGVLAISGWIFWFRHEEVHRIRWGGKPEKLRL
Rhodopseudomonas_palustris_RpPHY QDVRQIAAAAV-ASTASL-APQFLTRAASGVMAAGEFLMWFRPERVHTVTWGGNPEKPDL
Oceanicola_granulosus_OgPHY EEFRPLARSRI-FHTDRI-YPDAFSDRVAGVLALRDYIVLFRHEVAQSVKWAGRPEKSRL
Deinococcus_radiodurans_Drphy PAVDALLAGAL-VQTDAL-WPAGLAPSAAGLLAISECLVWLRPELRLEVAWGGATPD-DL
Methylocella_silvestris_BL2_Msphy DQAAGLVGDGV-FHTSAL-YAPAFADVASGIIALRDYVIWFRPEIIETVTWAGNPDKSRL
Arabidopsis_thaliana_AtphyA_ FHLQEIASDSTGLSTDSLGFPRALGDSVCGMAAVKDMIFWFRSHTAGEVRWGGAKHDPRM
Arabidopsis_thaliana_AtphyB VQIKDVVEDSTGLSTDSLGYPGALGDAVCGMAVARDFLFWFRSHTAKEIKWGGAKHHPRM
Arabidopsis_thaliana_AtphyC TQIRDLIDGNTGFTTESLGYPDALGESICGMAAVKDFLFWFRSSTAKQIKWGGARHDPRM
Arabidopsis_thaliana_AtphyD SQINDIVEDSTGLSTDSLGYPRALGDAVCGMAVARDFLFWFRSHTEKEIKWGGAKHHPRM
Arabidopsis_thaliana_AtphyE SQVKDLVNDSTGLTTDSLGYPGALGDAVCGVAAAKDYLLWFRSNTASAIKWGGAKHHPRM
Oryza_sativa_Japonica_Group_OsphyA SQIRDIAFDSTGLSTDSLGYPGALGDMICGMAVAKDILFWFRSHTAAEIRWGGAKHDPRM
Solanum_lycopersicum_SlphyA FQLQDIVSDSTGLSTDSLGFPGALGDAVCGMAAVKDWLFWFRSHTAAEVRWGGAKHEPKM
Ginkgo_biloba_Gbphy_phyP AQIKDIADDSTGLSTDSLGYPGALGDAVCGMAAAKDFLFWFRSHTAKEMKWGGAKHHPRM
Pinus_parviflora_PpphyP AQIKDIADDSTGLSTDSLGYPGALGDAVCGMASAKDFIFWFRSHTAKEMKWGGAKHHPRM
Welwitschia_mirabilis_WmphyP AQIKDIADDSTGLTTDSLGYPGALGDAVCGMAAAKDFLFWFRSHTAKEIKWGGAKHHPKM
Botrypus_virginianus_Bvphy2 AQIKDLADDSTGLSTDSLDYPGALGDAVCGMAAATDFLFWFRSHTAKEIKWGGAKHDPKM
Dipteris_conjugata_Dcphy2 AQIKDLADDSTGLSTDSLGYPGALGDAVCGMAAARDFLFWFRSHTAKEIKWGGAKHDPKM
Plagiogyria_japonica_Pjphy2 AQIKDLAEDSTGLSTDSLGYPSALGDAVCGMAAARDFLFWFRSHTAKEIKWGGAKHDPKM
Bryum_argenteum_Baphy2 TQIKDIADDSTGLSTDSLGYPGALGDAVCGMAAAKDFLFWFRSHTAKEIKWGGAKHDPKM
Physcomitrella_patens_Ppphy2 AQIKEIADDSTGLSTDSLGYPGALGDAVCGMAAAKDFLFWFRSHTAKEIKWGGAKHDPKM
Takakia_lepidozioides_Tlphy2_4/5 SQIKEIADDSTGLSTDSLGYPGALGDAVCGMAAAKDFLFWFRSHTAKEMKWGGAKHDPKM
Cylindrocystis_brebissonii_Cbphy EQVRDIAKDSTGLSTDSLGYPNALGVDVCGMAAAKDFLFWFRSHAEKEIKWAGARQDPRM
Mesotaenium_braunii_Mbphy DQIREIAKDSTGLSTDSLGFPAALGSAVCGMAAAKDFLFWFRSHAEKEIKWAGGRHNPRM
Zygnemopsis_sp._MFZO_Zyphy EQVRDIASDSTGLSTDSLGYPRALGASVCGMAAAKDFLFWFRSHAEKEVKWAGARQDPKM
Monomastix_opisthostigma_Mophy KFIHSLIEGKV-AAYDSLGYPHAIRGTAAAALFL--------------------------
Pyramimonas_parkeae_Ppphy DEARSLVNKGV-MSTQSLGYPEAIAGKACGILAMITFIVWCKQVFEQDIRWAGKKDEDGM
Tetraselmis_cordiformis_Tcphy LYLKSLAKTGQ-FGTISLGYPDATKATMAGVLVAFGLMIWMRGEMIQEETWAGDKHMPEM
Tetraselmis_astigmatica_Taphy DQLDTLAAGGR-WGTISLGFPNAIRGCAAGLLALQCLAIWFRGELMKEQNWAGNKNDPEM
Nephroselmis_pyriformis_Npphy VQLNELADQRV-VCTRSLGAPGAYVQDAAGLLAVDSMIIWFRSEVVESVTWAGTNEQHYL
Prasinoderma_coloniale_Pcphy IEAARVARPGV-FVCDSLGYAALVAGGIAGVVAIGGMIIWTRAELLQDIKWAGARGDSRL
Chroomonas_sp._ROZZ_2007332 AQLSTLVRRRP-IAQDCL-EIEFCAEKCAGCMCADGMIIWFRPEVATTIRWGGGVKQPVM
AKT76076.1_Hemiselmis_virescens ------------------------------------------------------------
XP_005833155.1_Guillardia_theta_CCMP2712 TSIRMILNKQV-CCWDKM-SESFFSNIAAGVLLVDGVLMLFRPELSTTIRWAGNPAAPAM
Cyanoptyche_gloeocystis_Cgphy DMMSMIVQGDV-WHTDRI-LPEEKGIPICGVLLLDHYIMWFRPEVSKTRRWAGKTDTPLL
Glaucocystis_nostochinearum_Gnphy SNIYELVLDEI-WCTDCL-WEGGMTDVAAGVMAASEYLLWFRPEALRTAEWAGSLPSADL
Mesostigma_viridis_Mv06169-RA.2_1 DAVEQLVKDSTGLSTDSLGYPGALASTVCGLAACNDFLMWFRGPTNRTINWAGQTNDPKM
GAQ77752.1_Klebsormidium_nitens PQIKDIADDSTGLSTDSLGYPQALGEAVCGLAAAKDFLFWFRSNTAKEIRWAGAKHNPRM
Catm_Chrsp23S03694 DQVRRVVSDSTGLSTDCLGCPVALEKTVCGLAACKDYLLWFRGPTEKTVNWAGAAHSTKM
Micromonas_pusilla_MP06G04680 DEIAAIVAGGM-WSTDCLGMPNALKATASGGAPAPAVLAWFRGEYIKENTWAGDKDAPEM
AIS82728.1_Dolichomastix_tenuilepis DLALRLAQMRV-FSIPSLGFPEAVAETVAGVLVVSVLIVWTRREFKEIITWAGGTDKTSL
Multiple sequence alignment of CRY genes
D_melanogaster_Q24443 VVYWMS-RDGRVQDNWALLFAQPLTVVFCL-VPKFMMGGLQEVEQQCRALDIP-FHLLMG
M_domestica_Q28464 FVYWMS-RDQRVQDNWAFLYAQPLHVCFCL-APDFMLRGLEEVAEECEKLHIP-FHLLLG
O_latipes_Q91186 VLYWML-RDQRVQDNWALIRAQPLHVCFCLVVPSFLLKGLEEVQKECKHLNIQ-FHLLHG
A_thaliana_O48652 SLIWFR-KGLRVHDNPALEYASFMYPVFVI-DPRFLLESLKDLDSSLKKLGSR-LLVFKG
O_sativa_CRY2_Q852P4 TVVWFR-RDLRIDDNPALASAAAVLPVFIW-CPWWLKQSLPHLSQSLESLGCP-LVLIRE
O_sativa_CRY1a_Q948J6 TVVWFR-RDLRVEDNPALAAAAEVVPVYVW-APWWLSQSLKHLDASLRRLGASRLVTRRA
L_esculentum_CRY1_Q9XHD8 SIVWFR-RDLRVEDNPALAAGVAVIAVFIY-APWWLKQSLAHLDSSLKSLGTS-LITKRT
L_esculentum_CRY2_Q9LDJ5 TIVWFR-RDLRIEDNPALAAAASVLPVFIW-CPWWLKQSLIHLKQSLKSLGAE-LVLMKQ
T_castaneum_A4GKG6 MVHWFR-RGLRLHDNPSLREGLTFRCVFVL-DPRFLLQCLEDLDRSLRKLNSR-LFVIRG
M_paleacea_Q2V2M0 TIVWFR-RDLRVEDNPALVAAAIVIPVFIW-SPWWLKQSLIHLDSSLKSLGSP-LIMRKP
H_sapiens_CRY2_Q49AN0 SVHWFR-KGLRLHDNPALLAAVCVRCVYIL-DPRFLLQSLEDLDTSLRKLNSR-LFVVRG
H_sapiens_CRY1_Q16526 AVHWFR-KGLRLHDNPALKECITIRCVYIL-DPRFLLQCLEDLDANLRKLNSR-LFVIRG
A_pernyi_Q9BMD6 SVLWFR-HGLRLHDNPSLHAALPFFPIFVF-DGRYLLEALEDLDNQFKKYGGK-LIMLKG
A_gambiae_Q7PYI7 NILWFR-HGLRLHDNPSLLEALKLFPIFIF-DGKFLLESLADLDRQFRDLGGQ-LLVFRG
B_tryoni_Q64F97 NVMWFR-HGLRLHDNPALLEAIALIPLFIF-DGSFLLNSLAEIDKQLKAIAGK-LYLFQG
T_harzanium_O93963 VVHWFK-MDLRHSDNRSLALASPLICVYII-SPDFMLRTLSVLKDDLAALDIP-LHVETK
D_rerio_Q9I911 TIHWFR-KGLRLHDNPALIAALHIYPLFLL-DPRFLIEALKDLDSSLKKLNSR-LFVVRG
D_rerio_CRY2a_Q9I915 SIHWFR-KGLRLHDNPALQEAVTVRCVYFL-DPRFLLQCLDDLDSNLRKLNSR-LFVVRG
D_rerio_CRY1a_Q9I917 TVHWFR-KGLRLHDNPSLRDSISVRCVYIL-DPRFLLQCLEDLDASLRKLNSR-LFVIRG
D_rerio_Q4KML2 VICLLR-NDLRLHDNEVFHWAQHIIPLYCF-DPRFLLDSVKDLRALLKKHGST-LLVRQG
G_violaceus_Q7NJT3 SLVWFR-KGLRLHDNPALLDAARLYPLFIV-DPRFLLESLGEIDGNLRRLGSR-LIVLQG
S_Sp_PCC6803_P77967 VLVWFR-NDLRLHDHEPLHRALAITAVYCY-DPNFLQQSVQNLAESLQKVGNK-LLVTTG
G_violaceus_Q7NMI2 AIVWHR-RDLRVHDNPALWQASQVLAVFIV-DPYFLRESVLELQKAYRTIGGR-LAVRVG
V_cholerae_CRY1_Q9KR33 GLYWFT-NDLRVNDNPLLEQASRLICLYCY-PSRFLNQTLADLDHSLSTLGQK-LWVTPL
S_typhi_Q8Z8E2 HLVWFR-RDLRLQDNLALAAACRVLALYIS-TPAFISAQLNALQTALAEKGIP-LLFHEN
V_cholerae_Q9KNA8 RLVWFR-RDLRSFDNTALTAALPVAAMYIA-TPDLIWRRLAELQQELAALNVP-LFYQQQ
N_crassa_Q7SI68 VIYAMR-RELRLSDNPIFHHLSHLLPVYVF-PAKFLAESVWDLKTSLQSIGSD-LLVRAG
C_violaceum_Q7NSE5 ALVWLR-RDLRLDDHAAFYHALAVLPVFVF-DADFIWQSAAALKAELNQLGGD-LLIRHG
P_syringae_S3MF04 QLIWLR-SDLRAQDNTALTAAMPTLAVYLL-SPDFWLRNLVELEKALGALNVP-LLIRED
L_monocytogenes_A0A0E1R3U0 SVMWFR-RDLRVNDNKALYHACDLLLLFQV-NPQAFFASVAHFKQEIDKT-AH-LQIMFG
X_campestris_Q8PAP4 AIVWFR-RDLRLEDNPALRAALDPIPLYID-APAWRHRSLAALDASLRARGSA-LLIRQG
L_pneumophila_Q5ZYZ9 ALVWFR-QDLRLTDNPAFIEACIVIPLYIY-DDWWLHYSLIALGKSLNQQGLS-LVLRKG
C_crescentus_Q9A8C6 VIVWFR-KDLRIADNPALRHAAPVIPLYIL-DEWWLDKSLKSLAASLETLGTK-LVLRKG
B_japonicus_Q89JH3 -------------------------------DEWWLAQSLRALGAEIAARGGS-LILRKG
B_cereus_Q81BL6 IIVMFQ-KDFRLYDNPALFEAVEVLPVYIQ-DEWWLHHAVIDVKKQLEALGST-LIIRKG
F_tularensis_Q5NGJ3 QIVWFK-RDLRVTDNLALSLASDILPLYII-EPLFLSECLEELNTELTKLGQS-LAIMLG
D_rerio_CRY3_Q9I913 SVHWFR-KGLRLHDNPALQEALTVRCVYIL-DPRFLLESLEDLDTSLRKLNSR-LSVVRG
V_cholerae_CRY2_Q9KS67 NLVWLK-RDLRLTDHAPLQAALPTLLLYLF-EPRFVWQSLQAINRDLAQSKGE-VLIVTS
A_thaliana_CRY1_Q431250 SIVWFR-RDLRVEDNPALAAAVPVIALFVW-APWWLKNSLAQLDSSLRSLGTC-LITKRT
A_thaliana_CRY2_Q96524 TIVWFR-RDLRIEDNPALAAAASVFPVFIW-CPWWMKQSLAHLSQSLKALGSD-LTLIKH
D_melanogaster_O77059 NVIWFR-HGLRLHDNPALLAALALIPVFIF-DGRFLLDSLQDIDDQLQAARGR-LLVFEG
A_thaliana_CRY3_Q84KJ5 TILWFR-NDLRVLDNDALYKAWTILPVYCL-DPGFLMECLVDLRKNLMKRGLN-LLIRSG
A_thaliana_Q9SB00 VVYWMF-RDQRLKDNWALIHAVPVAVVFNL-FDGFMLKGLRQLHHQIDSLQIP-FFLLQG
A_mellifera_A4GKG5 TVHWFR-KGLRLHDNPSLREGLTFRCVFVL-DPRFLLQCLEDLDCSLRKLNSR-LFVIRG
D_melanogaster_Q24281 LVHWFR-KGLRLHDNPALSHIFFVRPIFIL-DPRFLQQTLEDLDNQLRKLNSR-LFVVRG
P_provasolii_PP01G1390 AIVWFR-SDLRIHDNPTLNAAIEVVPLYVL-DPRFLLECLHDLRASMRSLGTE-LVVARG
P_provasolii_PP09G2850 CVFWVR-FDARIDDNPALLEAAPLTIAVTW-GDVFYHHSLDAFDRDLRERGQR-IVPLGG
P_provasolii_PP22G1500 IIVWFRVGDLRLDDNPCLYHACAVVPVFVLPADYYLHQSLLNLSKSLESRGWH-LVCRRG
P_provasolii_PP30G0680 SVVWFR-RDLRTDDNPALNAAVPILPIFIW-EPWWLNRSLARLEDDLKAIGAR-LAYLRT
P_provasolii_PP30G0390 AIVWFR-RDLRVDDNPALSAAAPVLPVFIW-EPWWLSQSLFRLEENLRDLGTSRMTYLRN
M_pusilla_MP13G00620 VLLWFRGTDLRLRDNLVVDAASDVLPVFCF-DPRFLLESVLDLKRSLRDVGSD-LLVAVG
M_pusilla_MP04G04120 ---------------------------------VWLHHALRSLDVDVRATGGG-VNFFAG
M_pusilla_MP05G02170 IVVWFR-QDLRVRDNPALHAAAPVVAAYVW-CPVWLHHALDGLTRTLTRTGAV-LVLRDT
M_commoda_MRCC299_10G00130 VVVWFR-NDLRLQDNYAVKQAEDVLPLYVF-DPRFQLESVLNLKRNLRAIGSD-LLVAVG
M_commoda_MRCC299_08G04600 -VVWFR-QDLRVRDNPALHAAAPVVACFVW-CPYWLHHALGSLQASLRARGTS-SPSSSS
M_commoda_MRCC299_07G02380 AVVWFR-QDLRLDDNQAFRAAVEVLCLFVW-SPVWLHHSLDALDRDIRRRGGG-IRFAAG
O_lucimarinus_OL01G06630 VIVWFR-NDLRLLDNAVVARAAEVVPVYVF-DEKFTIECVDDLKRALRGVGSD-LLVRCG
O_tauri_OT01G06320 VVIWFR-NDLRLLDNACVARAAEVVPVYVF-DEKFTLECVGDLKTSLRALGSD-LLVRCG
Chlorella_CNC64A_008G02490 AVIWFRGTDLRLHDNAIVHEAAEVLPLFCF-DPRFLLESVRDLKARLRALGSD-LLICMG
Chlorella_CNC64A_015G01850 ALIWFR-NDLRLADHEPLHSAALLLPFYCL-DERLLLEACASLRAALRRLGSD-LLAAQG
Chlamydomonas_CR06G09700 AVVWFR-RDLRVDDNPALVAALNVIPVFIW-APWWSKHSLVDLQQALAALGSR-LVIRRT
Chlamydomonas_CR64G00020 LVLWFR-NDLRLHDNYIVHEAAEVLPVYVY-DPKFIQECVADLRQRLQGLGSD-LVVAVG
Chlamydomonas_CR01G06350 ---------MRLDDNEALTSAVATLAVHIL-DPKFMLEGLNELRRQLQELCGG-LVVRYG
Coccomyxa_CV12G03490 LVLWFR-NDLRLTDNAIVHQAAEVVPLYCF-DPSFLLQSVLDLKQRLRDIGSD-LVIHMG
Coccomyxa_CV22G01340 ILYWLR-QDFRLHDNPALCAAAKLTFVYVC-SLVWIEAALMSLDADLAARGAR-IVFRRG
Coccomyxa_CV12G00810 DDDSVS-RDLRVSDNPALIAAVTVVPVYVW-APWWLHQSLKALEKDLQALGTS-MVYRRP
Volvox_VC0051G00690 ---------------MAMPGTV-----------RFLLEGLVEVRREVWQIGGG-VLIRFG
Volvox_VC0071G00240 -VVWFR-RDLRVDDNPALEAALTVIPVFIW-APWWTKHSLVDLQQALAALGSR-LIIRRT
Volvox_VC0037G00700 VVLWFR-NDLRLHDNYIVHDAVEVLPVYCF-DPAFLLECVTDLKSRLRDVGSD-LLVAFG
C_primus_gi|1719914945 VLVWFR-RDLRLHDNETIYAAALVNFCYIH-RD-----SLRALDDHLIETGGK-VIFRED
C_primus_gi|1719917078 LVLWFR-NDLRLHDNAIVDKAKEVLPLYCF-DPKFLVESVMDLRERLRSVGSD-LLIAVN
C_primus_gi|1719920757 VVVWFR-RDLRLEDNPALMAALEVIPLFIW-APWWLTQSLESLSRKLEALGSR-LVLFKP
U_mutabilis_UM002_0221_1 AVVWLS-RDLRLHDNPALRAALKVVLAFVW-APWWLHQSLKELGKQVESRGNF-ICFRKP
U_mutabilis_UM012_0090_1 VVYWIR-QDFRLHDNPALCRAAKVLCAFVH-SPLWTQHALESMSADLTLRAAR-IVYARG
U_mutabilis_UM012_0157_1 TILWFR-NDLRLRDNVAVAEAADVVPIFCF-DDQFQLESVNALREALQNIGSD-LLVFYD
OL14G00970 ------------------------------------------------------------
OL14G01630 ------------------------------------------------------------
OT15G01000 ------------------------------------------------------------
CV03G03360 ------------------------------------------------------------
Ppro_CRY_1032-1690 AVVWFR-RDLRVDDNPALAAAAKVLPIFIW-EPWWLVQSLKALEDDLRALGMP-LIYARS
Physcomitrella_patens_CRY_plant_type TIVWFR-RDLRLEDNPALIAAATVVPVFVW-SPWWLKQSLTHLELSLKKLGSP-LILRKP
Adiantum_capillus-veneris_CRY1_plant_type TVVWFR-RDLRLEDNPALAAAAAVVPVFIW-SPWWLKQSLIQLDISLRSLGVS-LVMINN
Klebsormidium_nitens_plant_type TVVWFR-RDLRLEDNPALISAATVVPVFIW-APWWLKQSLLHLDVTLQKMGAP-LILRRA
Xenopus_laevis_CRY2_animal SVHWFR-KGLRLHDNPALLSALSVRCVYIL-DPRFLLQSLEDLDTSLRKLNSR-LFVVRG
Mus_musculus_CRY1_animal_type AVHWFR-KGLRLHDNPALKECITIRCVYIL-DPRFLLQCLEDLDANLRKLNSR-LFVIRG
Oryza_sativa_Japonica_Group_CRY_putative_DASH_type AIVWFR-NDLRVLDNEAVVRAWAVLPVYCV-DPQFLIECLEDLKRNLTKQGLD-LLIRHG
Xenopus_laevis_CRY_DASH_type IICLLR-NDLRLHDNEVLHWAHQIVPLYCF-DPKFLLESVRDLRITLKKKGSN-LLLRRG
Saccharomyces_cerevisiae_CPD_photolyase_I_class AMHWFR-NDLRLYDNVGLYKSVKLYAVYVI-NEMFIMGALKNLQQSLAELHIP-LLLWEH
Escherichia_coli_CPD_photolyase_I_class HLVWFR-QDLRLHDNLALAAACRVLALYIA-TPELINTQLNALQNALAEKGIP-LLFREA
Oryza_sativa_Japonica_Group_CPD_photolyase_II_class VVYWML-RDQRLADNWALLHAAPLAVAFAL-FPGFLLRGLRRLAADAAARHLP-FFLFTG
Methanosarcina_mazei_CPD_photolyase_II_class VVYWMS-RDQRAEDNWALLFSRPVVVVFCL-TDEFMLKGLQELEVSLSRKKIP-SFFLRG
Agrobacterium_fabrum_str__C58_phrA_CPD_photolyase_III_class VIVWFR-KDLRLSDNLALLAAVPVIPVYIR-EKWWLHHSLAALSSSLEKAGGR-LVLASG
Mesorhizobium_huakuii_7653R_phr_CPD_photolyase_III_class TIVLFR-RDLRMGDNAALAAAAPVVALYIL-DEWWLHHSLAALGDLLRKAGAN-LFLAQG
Oryza_sativa_Japonica_Group_phr_6-4_photolyase_type AMVWFR-KGLRVHDNPALDAARRLYPVFVL-DPRFLLESLSDLDARLRRLGSR-LLLLRG
Xenopus_laevis_phr_6-4_type SIHWFR-KGLRLHDNPALLAAMELHPIFIL-DPRFLIDALKDLDENLKKINSR-LFVVRG
Chlamydomonas_reinhardtii_phr_6-4_type SIIWFR-KGLRLHDNPALLEACHVYPVFVL-DPNFLLESLEDLQRSFQARGSR-LLVLRG
D_melanogaster_Q24443 SAVEKLPQFVGAVVCDPRQWVEDVGKALPPLVQVDAHNVVPLWVATIRNKINSKLG-KNV
M_domestica_Q28464 LPKDVLPAFVGGIVTDHTQWVKDVQDGLPPFVQVDAHNIVPCWIATIRHKIHDRLP-IQA
O_latipes_Q91186 AAGDVLPGFVGAVVTDPLQWLEAVKKGLPPFIQVDAHNIVPCWVATIRGKITNLLS-KTA
A_thaliana_O48652 EPGEVLVRCLKRLCFEYQALDVKVKDYASEVFSPVSHTLFNPAHISYQSFLKV---VPSL
O_sativa_CRY2_Q852P4 STLEALLRCITRLVYNSLVRDDKIKKELSSIQSFNGDLLYEPWEITFNMYWEKCMESCSV
O_sativa_CRY1a_Q948J6 DAVVALIELVTHLFFNSLVRDHRVKALLTAVQSFNADLLYEPWEVMFAPFWDRCLCRCPS
L_esculentum_CRY1_Q9XHD8 DSISSLLEVVTQLFFNSLVRDHRTKEILTSVRSFNADLLYEPWEVTFSAFWEKCLSRCPS
L_esculentum_CRY2_Q9LDJ5 STLSALTECVTKVVYNSLVRDHNIKQKLGSVQSYNGDLLNEPWEVTFDAYWEKSLSMCSV
T_castaneum_A4GKG6 QPADALPKLFTALTFEGGVRDHNLTTLCQSVVQKVSHTLYHLQDITYHQFLAIIACVPTL
M_paleacea_Q2V2M0 DTLTVLLDIVTQVFYNSLVRDHRVKQGLSPVHTFNGDLLYEPWEVTFDDFWDKCMNVGRI
H_sapiens_CRY2_Q49AN0 QPADVFPRLFTRLTFEGKERDAAIMKMAKEVVTENSHTLYDLDRITYKRFQAIISRVPSL
H_sapiens_CRY1_Q16526 QPADVFPRLFTKLSIEGKERDAAIKKLATEVIVRISHTLYDLDKITYKRFQTLISKVPSL
A_pernyi_Q9BMD6 KPSDVFRRLWRKLCFEWRARDDGVKSACRACREYVSHTLWEPDTVTYQMFLHTVTITPKP
A_gambiae_Q7PYI7 DSVTVLRRLFKKLCYEWKERDDAVAKLCRRCVENVSHTLWNPIEVTYQMFLHTVNIMPAP
B_tryoni_Q64F97 NPTTVFRRLNNKICFEWNRRDDSVRALCNEAVEKVSHTLWDPRTVTYQMFLHTVEIFPTP
T_harzanium_O93963 DIPRRILELMNHLFANELRRETRMIRQFASFEVVHDTCVVPPGELVYTPWYRAWMAAPKN
D_rerio_Q9I911 SPTEVLPKLFTRLTFESQSRDKEVMKLAKEVTPKISHTLYNIDRITYIRLQSVVKAIPTL
D_rerio_CRY2a_Q9I915 QPANVFPRLFSRLTFEGKERDAAIKKLAMEVIVKTSHTLYNLDKITYKRFQTLISRVPSL
D_rerio_CRY1a_Q9I917 QPTDVFPRLFNRLSYEGKERDAAIKKLANEVIVRISHTLYDLDKITYKRFQTLISRVPSL
D_rerio_Q4KML2 KPEDVVCELISTVAFHEKSVEEKLKEICCRVQTFWGSTLYHRDDLVYTQFRKAVEAIPTF
G_violaceus_Q7NJT3 RPQEVLERVLGRLCFEARRRDEAIRSMAERVISPTAHTLYDPDELTYGAFGRLAAKIPTL
S_Sp_PCC6803_P77967 LPEQVIPQIAKTIYYHELDVERNLVKQLTEAKGYWGSTLCHPEDLLFTKFRKDIEKAPPP
G_violaceus_Q7NMI2 EPVQQLVALAGAVYFNARERDARAAEALRTVHACAEILLHPAGEVVYTPFWRQWSAFPEL
V_cholerae_CRY1_Q9KR33 LPYQALRHLLTDIYVDERQAIARIHQDFSHIHQQALHSLLSEPQLTFTQFRKQVETLPLM
S_typhi_Q8Z8E2 ASIETVKNVCSHLFYNERQRDAAVEKTLPICEGFDDSVILAPGAVVFTPFKNAWLKSIPL
V_cholerae_Q9KNA8 AAAVAVSQLATQVLANEQQRDQLAQQLLSIWSAFDDKCVLPPGSVVFTPFKRAWLT---L
N_crassa_Q7SI68 PYKDVIQSLVGAVWMTEKSEEKTVASFCAKLWDDEKYLIHDRDTGVFTTYRKQIEPKNFL
C_violaceum_Q7NSE5 LPQHEIPRLAEAVFCNARARDAEVAQRLAAFRDSKDQVIFETDEVVFTPYKNAWLKMPSL
P_syringae_S3MF04 QAPEVLAKLCEGLHLNETRRDQAVQKAMEHFNSYLDQLLFKPGSIVFTQFKKVCYTSDAV
L_monocytogenes_A0A0E1R3U0 EPIECFQQLKDKVYFNGAKRDEAAQAFFDEVQAFHDSYLHSAEEVIFTPYYKKWRENIRK
X_campestris_Q8PAP4 DSAQVLDAVIVAVYWNTQPRDAQIKRSLREVQSCNAALLFEPWTLVFTPFWRNALTGVHV
L_pneumophila_Q5ZYZ9 SPQEIILELVESVYWNVIARDKKIKLALVKVQSFNGNLLHEPWTIVFTPYWKQCRQSDDI
C_crescentus_Q9A8C6 VAAEVLDQLIRSVVWNSTDRDAAIKAALRDCQSFNAGLLNEPWTVVFTPYWRAARESESL
B_japonicus_Q89JH3 PAAGVIPEEARAVYWNHQAIERRLEAALADSQSFPGDLLVPPSAIVFTPFWRRVLSSDRL
B_cereus_Q81BL6 RTEEEILSLITAVYWNRLQSNQKMKMMLEICKEFNSHLLLEPWIIVFTPFYNAFQKSLSV
F_tularensis_Q5NGJ3 DAVEIFEQLIKNVWSHTYQRDIKLEKFFKVWHQPYQNGVVRC---NWALLWHQHMSIPTA
D_rerio_CRY3_Q9I913 QPTDVFPRLFTRLTFEGKERDAAIIKMAQETVVRNSHTLYNPDRITFKRFQAIVNRVPSL
V_cholerae_CRY2_Q9KS67 DWQTCFARIAEAIYSHTFQRDLALAQWCQVWHEFPYAAVIR----NWDEHWQQVMRKLDA
A_thaliana_CRY1_Q431250 DSVASLLDVVSQIFFNSLVRDHRAKDVLTAVRSFNADLLYEPWEVMFAAFWERCLSKCVA
A_thaliana_CRY2_Q96524 NTISAILDCITKVVFNSLVRDHTVKEKLVSVQSYNGDLLYEPWEISFNSYWKKCLDACSI
D_melanogaster_O77059 EPAYIFRRLHHRICIEWNERDESIRSLCRDFVEKVSHTLWDPQLVTYQMFLHTVQILPTP
A_thaliana_CRY3_Q84KJ5 KPEEILPSLARTVFAHEVDVERLVNQGLKKLELIWGSTMYHKDDLVYTQFRKSVEAVPTL
A_thaliana_Q9SB00 DAKETIPNFLSHLVTDIRRCKDEVVKRTSAIHEVDAHNVVPMWAATIRGKINKLLP-MDK
A_mellifera_A4GKG5 QPADALPKLFTNLTFEGRVRDHNISALCKSVVQKVSHTLYKLDEITYHQFQTVVASVPTL
D_melanogaster_Q24281 KPAEVFPRIFEMLTFESVTRDAAVQKLAKRVETHCSHTIYNPELVTYQKFLGIVEQCPTI
P_provasolii_PP01G1390 DTTSVLRKVAAQVFVSEVLLESGVQNALLVLNRVWNHTLMHVEDIGFTPFRNKVESALTL
P_provasolii_PP09G2850 DALTSLRTLLKRLVYTQIARDDAVHRSLQAVTACCSFLLHDDISKTLMPFYLSAAKAPSL
P_provasolii_PP22G1500 STAVAMTRLVSALYYSHLRADDELHRQLVECRAFNSRLLYEPWEASVRFFLNGCHRDAGL
P_provasolii_PP30G0680 TALRALRSLFKELFFNSLARDCSVKETLNTVTTFNADLLYEPWEVTFEAFWSRMQCACTR
P_provasolii_PP30G0390 TASRALLQLRCHLFFNSLARDAQLKVDMIPVSTFNADLLYEPWEVTFEEFWKCLRNAHQL
M_pusilla_MP13G00620 KPEDVIPRYLNVVLTQERRVDAAIASAVKAMRTVWNSTMYHVDDIGFTPFRNKVESEPSL
M_pusilla_MP04G04120 AHGASLLAAAKIVFCTHVARDAATAAFLEALVTLPGHLLWDPRALTLMPFVHAAETLTSL
M_pusilla_MP05G02170 SSFEELRDVAKDVYANKIARDDTCEKALARYRSFNAGVLYEPWDASVRFFLRACAASVAL
M_commoda_MRCC299_10G00130 KPEEVIPKYL---AKNELRVDAKVKSAVKRLDKIWGSTLYHKDDLVFTPFRNKVESEPTV
M_commoda_MRCC299_08G04600 SSFDELAAVVKDVYCNKIARDRECERKFSRFRSFNAGVLYEPWDASVRFFLRGCARSYT-
M_commoda_MRCC299_07G02380 EHASAVAAAATAVFASHVEGDARTRRALAELITLPGHLLFDRDKITLMPFVHAAEKVSTL
O_lucimarinus_OL01G06630 KTEDVITELTTIVLTQETDMDRAVERASKSMERLWGSTLYHADDLVFTPFRNKVESMPEP
O_tauri_OT01G06320 KSRDVIAELTTIILTQETEMDVAVERATRTMERHWGSTLYHIDDVVFTPFRNKVESMPKP
Chlorella_CNC64A_008G02490 RPEEVLPGLMTCVLAQELAIEKKVKSAVVKLDLYWGSTMYHLEDLVFTPFKQKCEDPQRV
Chlorella_CNC64A_015G01850 RPEALVGRLVSSMALHSADLEDAVAAAFESVHRYWGCTLYHPDDLAAAVAGPAAEQLACW
Chlamydomonas_CR06G09700 DSTAALLQLVEAVFFNSLMRDHDCKRGLTAHRTFNGDMLYEPWDVTFDDFWNSVRASMTV
Chlamydomonas_CR64G00020 QPEQLLPALLPLVLTAEAAVDVAVARAIKKLLRYWGHTMYHYDDLVFTPFKEKVEKLPGW
Chlamydomonas_CR01G06350 RTEQVLPRLLRHVSLHAEDREAAVQRTVTSVHPHWDKTLYHPDDLVMTDFRRTTQSLARL
Coccomyxa_CV12G03490 KPEEAIQGLCLTVLAQELDVDEGVRAALGRLQLLWGNTLYHKDDLVFTPFKQKVTA----
Coccomyxa_CV22G01340 AYLPELSAVAGAVYYNMTATDKRVAEGLQEVRSYAGLLMREPQEVTLSPFMRACDRLPSA
Coccomyxa_CV12G00810 ESRIALIQLA--VFFNSLVRDNEVKAAMQHCQSFNGDLLYEPWEVSFASFWSRVQNGLEL
Volvox_VC0051G00690 RPEEVLPGLLVSLHHHAVEVEREVAGALRSVHTYWDRTLYHPDDLVMTDFRKATQALQRL
Volvox_VC0071G00240 DSTAELLKVVEAVFFNSLMRDHDCKRGLAAHRTFNGDMLYEPWEVTFDDFWNSVRASLMV
Volvox_VC0037G00700 KPEEVLPGLLSLVLTAETRTDVAVARALKKLLRFWGHTMYHIDDLVFTPFREKVEKPPTW
C_primus_gi|1719914945 GVVSALAEVASEIFFGLVAEEKHAQMQLSRSKAFSTFLLHDPEAVTLTPFHFACKQAWTL
C_primus_gi|1719917078 KPENVIADLVTSVFAQERVTESLVEGILARLELFWGATLYHRGDLVFTPFRNKVEKEPSL
C_primus_gi|1719920757 TTKEGIVPFVQAVYFNSLVRDKGIRTLLQHVESFGADLMYEPWEITFDKFWEHIVNRASL
U_mutabilis_UM002_0221_1 SAVEQLLGICSVVFFNSLVRDHEVKRRLSVARSFNGELLFEPWAVTFKSFWHKATNRLSL
U_mutabilis_UM012_0090_1 PAADALPRLCARVVASMRAADARTEATLEQVEWTEALLLHAPETITLMPFYVACEKAVEL
U_mutabilis_UM012_0157_1 RPENVIPGLLDTVLASEVAVDHRVRGAISKLRTVWNATLYHVEDLTFTPARKKIEATAVW
OL14G00970 ------RAACTRAFASADADDEETAASVREIVRLPGYLLFEPEKITLMPFVHAAEKAASL
OL14G01630 ------RAACTRAFASADADDEETAASVREIVRLPGYLLFEPEKITLMPFVHAAEKAASL
OT15G01000 -----------------------------------------------MPFVHAAERQIGL
CV03G03360 ------------------------------------------------------------
Ppro_CRY_1032-1690 SASRALAPILKSLFYNGMARDAHLKQELATVSTHNADLLYEPWEVTFEAFWSRVQCVHGL
Physcomitrella_patens_CRY_plant_type DMLSVLLEIATQVFYNSLVRDHRVKQGLSVVHTFNGDLLYEPWEVVYEAFWKKCMSGCNA
Adiantum_capillus-veneris_CRY1_plant_type DTVSALLELVSQVVYNSLVRDHRVKQSLVQVQSFNGDLLYEPWEVYFESYWAKCLTSLTP
Klebsormidium_nitens_plant_type DSATMLLDIVTQVFYNSLVRDHRVKQSLVVVHTFNADLLYEPWEVVFENYWNKCLNSLSL
Xenopus_laevis_CRY2_animal QPADVFPRLFSRLTFEGKERDAVIMKLAKEVVVENSHTLYDLDRITYKRFQAIISRVPSL
Mus_musculus_CRY1_animal_type QPADVFPRLFTKLSIEGKERDAAIKKLATEVIVRISHTLYDLDKITYKRFQTLVSKVPSL
Oryza_sativa_Japonica_Group_CRY_putative_DASH_type KPEDILPSIAHTVYAHELLVEHLVRKGLEKLQLIWGATLYHVDDLVYTQFRKAVESVPTL
Xenopus_laevis_CRY_DASH_type KPEEVIEDLVSAVTLHETDVESAVKQACTKYQTFWGSTLYHREDLVYTQFRKAVETVPSH
Saccharomyces_cerevisiae_CPD_photolyase_I_class TPKSSTKEFVTIITANELYRDIRLLENEDQLKYYHDSCIVAPGLIVFTPWYKKWVLQYSL
Escherichia_coli_CPD_photolyase_I_class ASVEIVKQVCTHLFYNERARDVEVERALRVCEGFDDSVILPPGAVVFTPFKNAWLKD-PA
Oryza_sativa_Japonica_Group_CPD_photolyase_II_class GPAE-IPALVSTLVADVREALDAVVGDLRAVHQVDAHNVVPVWTATFRGKVSKVMD-EQP
Methanosarcina_mazei_CPD_photolyase_II_class DPGEKISRFVGTLVTDKNQWIEKVISGISPFFEVDAHNVVPCWEATFRPKLYALLPAGMV
Agrobacterium_fabrum_str__C58_phrA_CPD_photolyase_III_class DAERILRDLIDTVVWNGMATDKALKQKLRTVRSFSGQLLHEPSRLVYTPFWRALEGSEKL
Mesorhizobium_huakuii_7653R_phr_CPD_photolyase_III_class RTEDAVAKAINCVFWNEAGVDARLKAALRTALSFDGALLHEPSLLVYTPFWKAMAYGLRL
Oryza_sativa_Japonica_Group_phr_6-4_photolyase_type DVAGTVCAALGKLCFEALARDKKVMDFAADVFSPVSHTLFDPAEITYQSFVAI---VPRV
Xenopus_laevis_phr_6-4_type KPAEVFPLLFTRLTFESRQRDAEVEKLAAQVIQKVSNTLYDIDRITYVRFQTVLAPVPTL
Chlamydomonas_reinhardtii_phr_6-4_type KPEEVFPRVFTQLCFEAKVRDAAVRRLAAEVVTPISHTLYDTDMLTMQSFTKLVDRVPTW
D_melanogaster_Q24443 NTVD-WSAAYKPGYKAACQQL-SRRLRHFNDKLSGLSPWLHFGHISAQRCALEVQRFCEE
M_domestica_Q28464 EPVD-WNACRKPGTASGLTML-SQRLPYFGSDLSNLSPWFHFGQVSVQRAILEVQKFVEE
O_latipes_Q91186 KAVD-WDKTLKPGTEAGLAML-DVRLKLFGTQLSQLSPWLRFGQLSAQRVALQVRKFIEE
A_thaliana_O48652 EELGD-----RGGESEALKRLDKAWVANFEKPTTVMSPYLKFGCLSSRYFYQCLQNLLGQ
O_sativa_CRY2_Q852P4 DDLGSSNALLSPGWRNAEKML-SHGLLEYSKHTSLLSPYLHFGEVSVRKVYQLVRMFMRS
O_sativa_CRY1a_Q948J6 DELVGSNALLSPGWQNADKAL-NGPLMDYSVNTSLLSPYLHFGELSVRKVFHQVRMFLRS
L_esculentum_CRY1_Q9XHD8 DNLVGSNALLSPGWSNADKAL-NGPLLEYSQNTSFLSPHLHFGEVSVRKVFHFVRIFLKS
L_esculentum_CRY2_Q9LDJ5 EELGSSNALLAPGWSNADKAL-ESNLLAYSKDTSLLSPYLHFGEVSVRKVFNSVRLYLRA
T_castaneum_A4GKG6 EELGL-----QGGESEALARLRKAWVASFGRPQTGLSPYLRFGCLSTRLFYYQLTDLHGQ
M_paleacea_Q2V2M0 DDLGSSNALLAPGWSSANKAL-KGPLHDYATHTSQLSPHLHFGEVSVRKIFHEARTFLRA
H_sapiens_CRY2_Q49AN0 EELGG-----QGGETEALARLRKAWVANYERPPTGLSPYLRFGCLSCRLFYYRLWDLFGQ
H_sapiens_CRY1_Q16526 EELGS-----PGGETEALTRLRKAWVANFERPPTGLSPYLRFGCLSCRLFYFKLTDLYGQ
A_pernyi_Q9BMD6 EDLGR-----VGGETAALKQMHETFRKGSYLPPISLSPALRFGCLSVRSFYWSVQDITGQ
A_gambiae_Q7PYI7 DDFGA-----IGGETRALEALEEAFREGYYLPATSMSAALRFGCLSVRMFYWCVHDITGQ
B_tryoni_Q64F97 EDFNA-----RGGEQQALLHLERAFKNGYYLPPKSMSAHLRFGCLSVRRFYWSVHDITGQ
T_harzanium_O93963 KQLNEEKKRFPCGEHEAMSRL-DEAVTSYHDRTSCLSVHLASGTISSRTCVRTARDWISE
D_rerio_Q9I911 EDLGG-----PGGEQEALRRLRTNWVCKFEKPTTVLSPYVRFGCLSARTFWWRLADLHGQ
D_rerio_CRY2a_Q9I915 EELGP-----PGGETEALTRIRKAWVANFERPPTGLSPYLRFGCLSCRLFYFKLTDLYGQ
D_rerio_CRY1a_Q9I917 EELGS-----PGGETEALTRLRKAWVANFERPPTGLSPYLRFGCLSCRLFYFKLTDLYGQ
D_rerio_Q4KML2 DSLGS-----RGGETEALARLDTNAVATYKETSTKFSPWLALGCISPRYIYEQIKKVIFE
G_violaceus_Q7NJT3 AELGP-----PGGEGEGLRRLDRQRSAGFAKPTTALGAHLKFGCLSARTFYAEVQKLIGQ
S_Sp_PCC6803_P77967 EFFPS-----QGGETAGLARLHGDRLKDYKETSSKFSPWLALGCLSPRFIYQEVKRLIFE
G_violaceus_Q7NMI2 AQLG------SPGEQSGLEQL-REGLYRYGERTSRLSAHLKFGTVGIRAVWARTMDWQQE
V_cholerae_CRY1_Q9KR33 DIVT------VGGEQAGLTHCSSLLPSRYKETSTKFSPWLALGAVSPKTIYAMLQRIFFE
S_typhi_Q8Z8E2 TPVSD-----PVEENAVIAQL-SQGADEYASRTSRLSASLATGGLSPRQCLHRLLAWLNE
V_cholerae_Q9KNA8 AELVDYPRIDAADFETVRAQL-RERVQDYHQATSSLSPYLAIGVLSARQCVARLYHWLSE
N_crassa_Q7SI68 KDLPS-----RGGETSAHKRILSGGMKSYKDSSTKLSAYLAQGCVTARQIHHALVAVRME
C_violaceum_Q7NSE5 ADIGA-----KAGAAGAEALF-AGRIERYKAQVSYLSVHLRFGTLSIRRLAAYAWHWLSE
P_syringae_S3MF04 PDQVTPSKTLPAGEVEARRRM-DEQISYYKTETSQLSAYLAAGVISPRQCLHAALAWINE
L_monocytogenes_A0A0E1R3U0 ESLFEMTSDLDIGERAANTRL-KHDVADYDKATSHLSRYLRTGEISIRTIWQSLQEFEKE
X_campestris_Q8PAP4 DALNAWDQGFQPGEAGAHEML-DGALSGYRENTSQLSPHLHFGEIAPWRIASTLEAYIRQ
L_pneumophila_Q5ZYZ9 GKWKNWAARFIPGEEGAQKKL-VHHLSGYKRDTSRLSPHLHFGEISPWVILRALELFLSE
C_crescentus_Q9A8C6 ASWNDWSKGFTPGEAGAHARL-KGPIKGYGDQTSKLSPHLHFGEIGPRQVWLATRSFLSE
B_japonicus_Q89JH3 ESWQDWAGGLTPGEASARARL-KTIARGYAGDTSGLSPHLRFGELSPRQVWHAARFFLSE
B_cereus_Q81BL6 SELQ-WTSHMDPTEEGAYKTF-SSKLVSYSEGHSMLAPYLSFGQISVKLMFHYLINFIRQ
F_tularensis_Q5NGJ3 ESLG------KGGRIRALRIL-YQRGCGYTKECSRLSPYIAFGVISLKEIYQKANQFLSR
D_rerio_CRY3_Q9I913 EELGS-----KGGETEALERLRKAWVANFERPPTGLSPYLRFGCLSCRVFYYNLRDLFGQ
V_cholerae_CRY2_Q9KS67 ATLGTWQSKQTGGSDMAWATL-ARRGREYYRSCSRMSPYLAWGNISLREMYQTLLKLSSR
A_thaliana_CRY1_Q431250 DPLVGSNALLSPGWSNGDKAL-NGPLLEYSKNTSFLSPHLHFGEVSVRKVFHLVRIFLKS
A_thaliana_CRY2_Q96524 EELGPSNALLSPGWSNADKLL-EKQLIDYAKNTSLLSPYLHFGEISVRHVFQCARMFLRG
D_melanogaster_O77059 EHFNA-----RGGETQALLLLQHAFERGFYLPPKSMSAHLRFGCLSVRRFYWSVHDITGQ
A_thaliana_CRY3_Q84KJ5 EKLGR-----VGGESAGVGRVKKDLLKVYKETSTKFSPWLAFGCISPRFIYEEVQRVLFE
A_thaliana_Q9SB00 KLVD-WDSLIVPGEDAGIEVL-TKRLKNYSTDLSGLSPYLHFGQVSAQRCALEARKFLEE
A_mellifera_A4GKG5 EELGL-----VGGESEALARLRKAWVASFGRPQTGLSPYLRFGCLSTRLFYYQLTDLHGQ
D_melanogaster_Q24281 KQLVG-----PGGETEALRRMDEIWVARFEKPTTVLSPYLKFGCLSARLFNQKLKELIGQ
P_provasolii_PP01G1390 EALPA-----QGGETAALARVDTKCLSKYFETSSKFSAYLAHGCLSPRYIADEVYRLIFE
P_provasolii_PP09G2850 AHLGAWASDLTFGERAGRKVLVVGGLARYEKDTTRLAPYLRLGVVSPRRILTLVERFWRR
P_provasolii_PP22G1500 HPLNDWGRSFSAGEGAALSALGGGGLTAFDQKTSRLSPHLRFGEISPRRVYWAARNFLRR
P_provasolii_PP30G0680 DELARCTESLRPGGHGARRIF-RHALESFSWETSQLSPHMHYGEISVRRIYYAVKDYLRC
P_provasolii_PP30G0390 QELSLCMEALRPGSRGAQRLF-RHALDSFSWETSQLSPHLHLGEISVRRIYYRIVMYLRC
M_pusilla_MP13G00620 DDLPA-----EGGETAALARVESEKIKTYFETSSKLSPWLAHGCVSARHVHREVRKLIFE
M_pusilla_MP04G04120 DDLGDWSSGIDISERGANEVW-RRGLPEYEAETSRMSPYLRFGQISPRAMYHDLKRFWHR
M_pusilla_MP05G02170 ESLGDWAAGITFGEDGADASL-AEGLAHFDAKTARISPYVRHGELSVREVYRAAKAFLRR
M_commoda_MRCC299_10G00130 ADLPG-----EGGESAALARVESEKIATYFETSSKLAPWLAHGCVSPRQVVAEVRKLIFE
M_commoda_MRCC299_08G04600 EHGG------NGQSNAPKAST-----------TARISPYVRHGELSVREVYHSAKAFLRR
M_commoda_MRCC299_07G02380 ASLGDWSAGLDMSESGASEAW-RMGLAGYEATTSLLSPYLRFGQLSPRRVYSELRDFWHR
O_lucimarinus_OL01G06630 KDLPS-----KGGESQALARVDSDLLATYFETSTKLAPWLALGCVSPRYVVSEIRRVIFE
O_tauri_OT01G06320 SDLPS-----KGGESNALARVESDRLATYFETSTKLAPWLALGCVSPRHVVSEIRRVIFE
Chlorella_CNC64A_008G02490 EDLNA-----EGGESAALARLDSNLVATYFDTSTKLAPWLAHGCLSPRSVYYDIKRVVFE
Chlorella_CNC64A_015G01850 EALGS-----GMGEEQAVQRLQEAPIATYRETSAKLSAFLSLGCLSPRTAHAEVARLLMH
Chlamydomonas_CR06G09700 AEVDASSDQLKPGVGGAISEL-AERLTEFEHDTSRLSPWIHIGSISVRYIFYRVRQFLQQ
Chlamydomonas_CR64G00020 EQLPA-----KGGETAALARLDSDLLSTYFDTSTKFAPWLAQGCISPRKIFHEIRKVIFE
Chlamydomonas_CR01G06350 QELVS-----RAGSGEALRRLSLPSLLYFTNTSTKLSPFCALGCITPRRIYQEVEALAMH
Coccomyxa_CV12G03490 ----A-----EGGETAALRRLDTGCISTYFDTSTKFSPWLARGCISPSTIFHEARAVIFE
Coccomyxa_CV22G01340 AALGDWGQQLDISEGAALACM-SEGLATYEAAVSLLSAYVHHGQLSARLLLHETVAFSRR
Coccomyxa_CV12G00810 DSLGQSNAQLAPGGKGAHALL-RERLRTFSAHTSTLSPHVHYGEISNRHIYYVVKRFVRQ
Volvox_VC0051G00690 QELVT-----HAGYSSAVRRLSPPSLLYFTNTSTKLSPFVALGCITSRQIHEELSTLAMH
Volvox_VC0071G00240 SEVDASSDQLKPGVGGAIAEL-TERLHVFEHDTSRLSPWIHIGSISVRYIFYRIRQFLQQ
Volvox_VC0037G00700 EQLPA-----KGGETAALARLDSDLIASYFDTSTKFAPWLAAGCISPRKIYHEIRKVIFE
C_primus_gi|1719914945 ENDSSWVDKLCFGEVHALKLL-QHKMNKYESSVSKLSPYLHFGVLSPAHMANRLEKLWRR
C_primus_gi|1719917078 KDILS-----RGGEAAALERLDSDLLSTYFETSTKFSPWLANGCLSPRKIYHEISEVVFE
C_primus_gi|1719920757 DEVAATSEHLMPGSDSAHMVW-CEKLAFFKQETSRLSPHMHYGEISVSSLYFVLKKYIKQ
U_mutabilis_UM002_0221_1 DDLQCAHDHFTPGTKAGLMML-DNRLPAFAHDTSRLSPYIHFGEVSVRVIYHEAMQFVQQ
U_mutabilis_UM012_0090_1 PELQDWGASIDISEAAALNLL-ACKLEIYESSVSRLSPYLHFGMISPRTVMARLAAFWRR
U_mutabilis_UM012_0157_1 DQLPA-----QGGEAAALARLDSDCVATYFDTSTKFSPWLADGCLSPRTVYHELKRVVFE
OL14G00970 EELGDWAAGITMSESGAASTW-SVGLEKFEDDVSTLSPYLRHGQISPRQIYHELATFWHR
OL14G01630 EELGDWAAGITMSESGAASTW-SVGLEKFEDDVSTLSPYLRHGQISPRQIYHELATFWHR
OT15G01000 EDLGDWSAGIDISEGGAVETW-AVGLDRFEAEVSRLSPYLRFGMISPRTVYHDLVKFWHR
CV03G03360 ----------------------------FKDTSAKLSAYLAAGCLSPRMVYAEIQKLIMH
Ppro_CRY_1032-1690 DELEACMESMVPGAKGARRVL-----RSTSLPPSQLSAYIHFGEISVRRIFYMVKNFLRN
Physcomitrella_patens_CRY_plant_type EELGSSNALLCPGWGFANKSL-RSPLIDYARDTSLLSPHLHFGELSVRKIFHEVRKFLRA
Adiantum_capillus-veneris_CRY1_plant_type DELGSSNALLAPGWSNADKAL-AGPFLNYSRNTSLLSPHLHFGEVSVRKVFHSVRRFMRS
Klebsormidium_nitens_plant_type DGIGSSNSLLAPGWSNADRAL-RGALASYATATSLLSPHLHFGELSVRKIFHESRKFLRS
Xenopus_laevis_CRY2_animal EELGG-----PGGETEALARLRKAWVANYERPPTGLSPYLRFGCLSCKLFYYRLQELFGQ
Mus_musculus_CRY1_animal_type EELGS-----PGGETEALTRLRKAWVANFERPPTGLSPYLRFGCLSCRLFYFKLTDLYGQ
Oryza_sativa_Japonica_Group_CRY_putative_DASH_type ESLGK-----VGGESAALGRVKKDQLKVYKETSTKFSPWLASGSLSPRYICEEVKRVLFE
Xenopus_laevis_CRY_DASH_type EDFDT-----SGGESQALQRLETNLVASYKDTSTKFAPWLALGCVSPRYIYEQIGKVIFE
Saccharomyces_cerevisiae_CPD_photolyase_I_class PDEF------DVSEEAALSRL-GTKSSKYNNETSGLSVYITTGRIRTRLIVNQAFQFIKE
Escherichia_coli_CPD_photolyase_I_class PSITD-----PVEEKAAIAQL-QNGAGEYEQQTSRLSASLATGGLSPRQCLHRLLAWLSE
Oryza_sativa_Japonica_Group_CPD_photolyase_II_class EGVD-WDALIEPGEEAAIEAL-TKRIKSYETDLSGLSPYLHFGHISAHRCALEAKKFLEE
Methanosarcina_mazei_CPD_photolyase_II_class ETLSGVKALLEPGEKAAKKVM-ADRLDSYGALLSNLSPYLHFGQISSQRVVLEVEKFLDE
Agrobacterium_fabrum_str__C58_phrA_CPD_photolyase_III_class SNWKDWAKDFTPGETGALDKL-DGALKGYEEGTSLLSPHLAAGEISPAAVWHATKGFRKE
Mesorhizobium_huakuii_7653R_phr_CPD_photolyase_III_class DELDDWAYGLTPGEKGAQARL-EHDLANYERQTSRLSPHLTFGEITPFQIFAALRRFRAE
Oryza_sativa_Japonica_Group_phr_6-4_photolyase_type EELGD-----RGGETEALKRMDKEWVAKFEKPTTVLSPYLKFGCLSSRYFYHCIQDLTGQ
Xenopus_laevis_phr_6-4_type EELGG-----PGGESEALSRLRTSWVCNFKKPTTVLSPYVKFGCLSARTFWWKIADLHGQ
Chlamydomonas_reinhardtii_phr_6-4_type QEVGT-----KGGETEALARLDPKWVAGFQKPTTVLSPYLKFGCLSARLFHARLLELRGQ
D_melanogaster_Q24443 AIVRELADNFCELEKSLTYDDLWNSQLQLVREGKMHGFLRMYWAKKILE------WTATP
M_domestica_Q28464 AVVRELADNFCQLESGKTHDPLWNAQMQMVQEGKMHGFLRMYWAKKILE------WTRSP
O_latipes_Q91186 LVVRELTDNFCQFEKAQTHDKLWNAQIQMVTEGKMHGFLRMYWAKKILE------WSTSP
A_thaliana_O48652 LLWREFFYTTAAWRDGKTGYPWIDAMVQLLKWGWMHHLARHCVACFLTRGDLFIHWEQGR
O_sativa_CRY2_Q852P4 IGLREYSRYLCSWRQGMTGYPLVDAMRELWATGWTHNRIRVIISSFAVK-FLLIPWTWGM
O_sativa_CRY1a_Q948J6 IGLREYSRYLTVWRQGRTGYPLVDAMRELWATGWLHDRIRVVVSSFFVK-VLQLPWRWGM
L_esculentum_CRY1_Q9XHD8 IGLREYSRYMSAWRQGRTGYPLVDAMRELWATGWLHDRIRVVVSSFFVK-VLQLPWRWGM
L_esculentum_CRY2_Q9LDJ5 IGLREYSRYICAWRQGRTGYPLVDAMRELWATGWVHNKIRVIVSSFFVK-FLLLPWQWGM
T_castaneum_A4GKG6 LLWREFFYCAAKWANGQTGFPWIDAMTQLREEGWIHHLARHAVACFLTRGDLWLSWEEGM
M_paleacea_Q2V2M0 IGFREYSRYLSSWRQGRTGYPLVDAMRELWATGWLHNRIRVVVSSFCVK-FLQLPWRWGM
H_sapiens_CRY2_Q49AN0 LLWREFFYTAAKWAEGKTGFPWIDAMTQLRQEGWIHHLARHAVACFLTRGDLWVSWESGV
H_sapiens_CRY1_Q16526 LLWREFFYTAAKWAEGRTGFPWIDAMTQLRQEGWIHHLARHAVACFLTRGDLWISWEEGM
A_pernyi_Q9BMD6 LIWREYFYTMSRWIEGRTGFPFIDAMRQLRAEGWLHHAVRNTVASFLTRGTLWLSWEHGL
A_gambiae_Q7PYI7 LIWREYFYTMSRWKEGRTGFPMIDAMRQLLAEGWLHHILRNITATFLTRGGLWLSWEEGL
B_tryoni_Q64F97 LIWREYFYTMSSWRSGQTGFPLIDAMRQLLAEGWLHHTLRNTVATFLTRGALWQSWEHGL
T_harzanium_O93963 VAWRDFYKHVLAWCEGRTGFPIVDAMRQLNHMGYMHNRCRMIVASFLSK-DLLIDWRMGE
D_rerio_Q9I911 LLWREFFYTTAAWREARTGFPFIDTMTQLRQEGWIHHLARHAVACFLTRGDLWISWEEGQ
D_rerio_CRY2a_Q9I915 LLWREFFYTAAKWAEAKTGFPWIDAMTQLRQEGWIHHLARHAVACFLTRGDLWISWEEGM
D_rerio_CRY1a_Q9I917 LLWREFFYTAAKWAEGRTGFPWIDAMTQLRQEGWIHHLARHAVACFLTRGDLWISWEEGM
D_rerio_Q4KML2 LLWRDYFKFVAAWKEGRTGVPFVDAMRELALTGFMSNRGRQNVASFLTK-DLGLDWRLGA
G_violaceus_Q7NJT3 ILWREFFYTVGAWSEARTGFPWIDAMTQLRTEGWLHHLSRHAVACFLTRGDLWVSWEKGQ
S_Sp_PCC6803_P77967 LLWRDFFRFVALWRSGQTGYPLVDAMRELNLTGFMSNRGRQNVASFLCK-NLGIDWRWGA
G_violaceus_Q7NMI2 LGWREFYKYELRWCQGETGYPIVDAMRQLNTVSWMHNRLRMIVASFLTK-DLLLPYGWGE
V_cholerae_CRY1_Q9KR33 LLWREYFYWYAQWKHGETPFPIVNAMRQLNQTGYMSNRGRQLVASCLVH-ELGLDWRYGA
S_typhi_Q8Z8E2 LIWREFYRHLMAWQKGETGYPIVDAMRQLNATGWMHNRLRMITASFLVK-DLLIDWRLGE
V_cholerae_Q9KNA8 LIWREFYQHLVLWCEGKTGYPIVDAMRQLNQTGWMHNRLRMIVASFLTK-DLHIDWRWGE
N_crassa_Q7SI68 LLWRDYMRLCHRFNAGTTGMGLIDAQRELIHTGYTSNRTRQNVASFLAK-HLEIDWRYGA
C_violaceum_Q7NSE5 LIWRDFYQQVLAWREGRTGYPLVDAMRQLNRSGYMHNRLRMVAASFLVK-DLLIDWRWGE
P_syringae_S3MF04 LLWREFYKHTLAWQEARTGLPIIDAMRQLLETGWMHNRLRMVVAMFLTK-NLLIDWREGE
L_monocytogenes_A0A0E1R3U0 LCWRDFYNMIYAWQEGKTGFPLVDAMRQLKETGWMHNRLRMITASFLTK-DLLIDWRFGE
X_campestris_Q8PAP4 LGWRDFAYHLLAWQRGRTGIPIVDALRQLWHTGWMHNRVRMIVASLLCK-HLRVHWLEGA
L_pneumophila_Q5ZYZ9 LGWREFSVYLLCWQKGMTGYPIIDAMRELWATGYMHNRVRMIVASFLTK-DLLIDWRSGA
C_crescentus_Q9A8C6 IGWREFNHSILAWKRGQTGYPIVDAMRELWTTGFMHNRVRMIVASFLIK-HLMIDWREGE
B_japonicus_Q89JH3 LGWREFCRHLLAWQRGRTGYPIVDALRELWHTGVMHNRVRMVVASFLVK-HLLIDWRDGE
B_cereus_Q81BL6 LIWREFSYYLLVWQKGKTGYPFIDAMRELWQTGFMHNRARMAVASFLVK-HLLIPWQEGA
F_tularensis_Q5NGJ3 LRWHCHFMQKLAWKTGNTGYPMIDAMRALIATGWLNFRMRAMLMSFASY-HLWLDWRVTS
D_rerio_CRY3_Q9I913 LLWREFFYTAGKWAEGRTGFPWIDAMTQLRQEGWIHHLARHAVACFLTRGDLWISWESGM
V_cholerae_CRY2_Q9KS67 LHWHCHFIQKFAWQTGHTGIPLVDAMRCLIQTGYLNFRMRAMLVSVLTH-HMNVDWRAGV
A_thaliana_CRY1_Q431250 IGLREYSRYISAWRQGRTGYPLVDAMRELWATGWLHDRIRVVVSSFFVK-VLQLPWRWGM
A_thaliana_CRY2_Q96524 IGLREYSRYICAWRQGRTGYPLVDAMRELWATGWMHNRIRVIVSSFAVK-FLLLPWKWGM
D_melanogaster_O77059 LIWREYFYTMSSWRLGQTGFPLIDGMRQLLAEGWLHHTLRNTVATFLTRGGLWQSWEHGL
A_thaliana_CRY3_Q84KJ5 LIWRDYFRFLSSWRDAKTGYPLIDAMKELSTTGFMSNRGRQIVCSFLVR-DMGLDWRMGA
A_thaliana_Q9SB00 LIVRELSDNFCQLEKGLTADPLWNAQLEMVYQGKMHGFMRMYWAKKILE------WTKGP
A_mellifera_A4GKG5 LLWREFFYCAAKWANGQTGFPWIDAMTQLREEGWIHHLARHAVACFLTRGDLWISWEEGM
D_melanogaster_Q24281 LMWREFYYTVAAWTHGRTGYPFIDAMRQLRQEGWIHHLARHAVACFLTRGDLWISWEEGQ
P_provasolii_PP01G1390 LLWRDFYRFFSAWCNGKTGRPLVDAMRELLATGFMSNRGRQNVASYLVL-DLGIDWRYGA
P_provasolii_PP09G2850 LFWRDLAYWQLRWKRGQTGWPLVDAMRELYTTGFMHQSVRMSCACYLTD-MLNVDWRHGA
P_provasolii_PP22G1500 LAWRDLAYWALAWQSGTTGYPLVDAMKELWVTGYMNNYLRHVCAGFLVE-YLGIDWRFGA
P_provasolii_PP30G0680 LGLREWSRYLSRWKMGTTGYPLVDAMRQLWSTGWLHNRMRMVVASFLVK-HLLLPWQWGL
P_provasolii_PP30G0390 LGLREWSRYLSRWKTGATGYPLVDAMRQLWSTGWLHNRMRMVVASFLVK-HLLLPWQWGL
M_pusilla_MP13G00620 LIWRDFFIYFAAWKEGKTGFPLVDAMRELAATGFMSNRGRQNVASWLCL-DAGVDWRLGA
M_pusilla_MP04G04120 VHRREFAYWQLRWREGRTGFPAVDAMRRLWTTGWMHQTERMLCATFLCD-YLNVHWVHGA
M_pusilla_MP05G02170 LAWRDLAYWSLAWQRGITGYPLVDAMRELWITGYIPNYMRHVVAGFLIE-YLNIDWRHGQ
M_commoda_MRCC299_10G00130 LIWRDFFKFFAAWKEGKTGYPLVDAMRELAATGFMSNRGRQNVASWLAL-DAGVDWRLGA
M_commoda_MRCC299_08G04600 LAWRDLAYWSLAWQFGQTGYPLVDAMRELWATGYVPNYVRHVVAGFLIE-YLNVDWRHGQ
M_commoda_MRCC299_07G02380 LYRREFAYWQLRWQKGETGFPVVDAMRRLIRTGWMHQTERMLAATFLVD-YLHIHWSHGA
O_lucimarinus_OL01G06630 LIWRDFFKFFAAWKTGTTGYPLIDAMRELAATGFMSNRGRQNVASWLAL-DAGVDWRHGA
O_tauri_OT01G06320 LIWRDFFKFFAAWKTGTTGYPLIDAMRELAATGFMSNRGRQNVASWLAL-DAGIDWRHGA
Chlorella_CNC64A_008G02490 LIWRDFYRFFARWKEGRTGWPLVDAQRELRATGFMSNRGRQNVASFLAL-DLGVDWRRGA
Chlorella_CNC64A_015G01850 LAIRDFFVFTARWAQGQTGLPFVDAMRELGATGFMSNRGRQN--------ELCLDWRLGL
Chlamydomonas_CR06G09700 MGYREYSRYLAAWRQGQTGYPIVDAMRQLWSSGWCHNRGRVVAASFLVK-DLLLPWQWGL
Chlamydomonas_CR64G00020 LIWRDFFRFFARWREGRTGLPLVDAMRELAATGFMSNRGRQNVASYLVL-DLGVDWRRGA
Chlamydomonas_CR01G06350 LCIRDFWTYTVRWCSGRTGLPFVDAMRELAATGWMSNRGRQNVASLLAK-DLQQDWRWGA
Coccomyxa_CV12G03490 LTWRDFFRYFTRWRDGRTGMPLVDAMREMKATGFMSNRGRQNVASYLTL-DLGLDWRKGA
Coccomyxa_CV22G01340 LIWRDLAYWQLAWQRGKTGFPLVDAMRQLWRTGWMQQSVRMVCAAFLTE-YLNIHWLHGC
Coccomyxa_CV12G00810 MGYREYARYLSAWRQGRTGYPLVDAMRQLWSSGWVHNRIRVVCASFLVK-NLLLPWQWGL
Volvox_VC0051G00690 LCIRDFFIFTTRWAQGRTGLPFVDAMRELAVTGWMSNRGRQNVASLLTK-DLGVDWRWGA
Volvox_VC0071G00240 VGYREYSRYLSAWRQGQTGYPIVDAMRQLWSSGWCHNRARVVAASFLVK-NLLLPWQWGL
Volvox_VC0037G00700 LIWRDYFRFFARWRDGRTGLPLVDAMRELAATGFMSNRGRQNLASYLVL-DLGIDWRRGA
C_primus_gi|1719914945 LVWRDLAYWQLRWKRGRTGFPLVDAMRELWHTGWMQQNARMCCALFLTE-YLNVHWARGA
C_primus_gi|1719917078 LIWRDFFHFYCRWKEGRTGVPLVDAMRELLHTGFMSNRGRQNVASFLAL-DLKGDWRVGA
C_primus_gi|1719920757 LGYREFSRYILCWQQGCTGFPLIDAMQELWSTGWCHNRLRILVGHFFVK-YLNLPWQWGL
U_mutabilis_UM002_0221_1 LGYREYSRYLSAWRQGFTGYPIIDAMRQLWVTGWMHNRARVFTASFLVK-NLLLPWQWGL
U_mutabilis_UM012_0090_1 LVWRDLAYWQLRWQAGRTGFPLVDAMRELWATGYMHQNVRMVVACFLTE-YLSLHWVHGA
U_mutabilis_UM012_0157_1 LLWRDYFKFFCLWKAGRTGLPLVDAMRELAATGFMSNRGRQNVASYLIL-DLGVDWRRGA
OL14G00970 LYRREFAYWQLRWQTGTTGFPTVDAMRRLWATGWMHQSERMIAATFLVD-YCGVHWTHGA
OL14G01630 LYRREFAYWQLRWQTGTTGFPTVDAMRRLWATGWMHQSERMIAATFLVD-YCGVHWTHGA
OT15G01000 LYRRELAYWQLRWQRGETGFPVVDCMRRLWRTGWMHQTERMITATFLVD-YLGVHWTRGA
CV03G03360 LIIRDFFLFTARWCRGRTGFPFVDAMRELAATGYMSNRGRQNVSSFLCK-AMGHSWQVGA
Ppro_CRY_1032-1690 LGMREWSRYLSRWKLGTTGYPLVDAMRQLWSTGWIPNRMRVVTASFLVK-HLLLPWQWGL
Physcomitrella_patens_CRY_plant_type LGFREYSRYLSAWRQGRTGYPLVDAMRELWATGWAHNRIRVVVASFSVK-FLQLPWRWGM
Adiantum_capillus-veneris_CRY1_plant_type IGFREYSRYLCAWRQGRTGYPLVDAMRELWATGWLHNRVRVIVSSFCVK-FLQLPWRWGM
Klebsormidium_nitens_plant_type IGLREYSRYLSAWRQGRTGYPLVDAMRELWATGWLHNKIRVVASSFCVK-FLQLPWRWGM
Xenopus_laevis_CRY2_animal LLWREFFYTAAKWAEGKTGFPWIDAMTQLRQEGWIHHLARHAVACFLTRGDLWNSWECGV
Mus_musculus_CRY1_animal_type LLWREFFYTAAKWAEGRTGFPWIDAMTQLRQEGWIHHLARHAVACFLTRGDLWISWEEGM
Oryza_sativa_Japonica_Group_CRY_putative_DASH_type LIWRDYFRFISSWRDGRTGYPLIDAMKELLATGFMSNRGRQIVCSFLVR-DMGIDWRMGA
Xenopus_laevis_CRY_DASH_type LLWRDYFRFVAAWKEGRTGVPFVDAMRELAMTGFMSNRGRQNVASFLTK-DLGIDWRMGA
Saccharomyces_cerevisiae_CPD_photolyase_I_class VAWRDFYRHCMKWCTGNTGIPIVDAMRKLLYTGYINNRSRMITASFLSK-NLLIDWRWGK
Escherichia_coli_CPD_photolyase_I_class LIWREFYRHLMAWQEGKTGYPIVDAMRQLNSTGWMHNRLRMITASFLVK-DLLIDWREGE
Oryza_sativa_Japonica_Group_CPD_photolyase_II_class LVVRELADNFCQLENAKTHDPLWNAQLEMVHHGKMHGFMRMYWAKKILE------WTSGP
Methanosarcina_mazei_CPD_photolyase_II_class ILIKEISDNFCEFEAGKTHDPLWNAQMELLSTGKMHGYMRMYWAKKILE------WSESP
Agrobacterium_fabrum_str__C58_phrA_CPD_photolyase_III_class IVWREFCYHLLAWTRGMTGYPIVDAMRQLWQHGTMHNRVRMIVASFLIK-HLLIDWRKGE
Mesorhizobium_huakuii_7653R_phr_CPD_photolyase_III_class IGWREFSYHLLTWQRGLTGYPIVDAMRELWRTGWMHNRVRMIVASFLIK-DLMIDWRHGE
Oryza_sativa_Japonica_Group_phr_6-4_photolyase_type LLWRDFFYTVAAWRDGRTGYPWIDAMIQLRKWGWMHHLARHSVACFLTRGDLFIHWEKGR
Xenopus_laevis_phr_6-4_type LLWREFYYTTGAWSEGRTGYPFIDAMTQLRTEGWIHHLARHAVACFLTRGDLWISWEEGQ
Chlamydomonas_reinhardtii_phr_6-4_type LLWREFFYTVGAWREARTGFPWIDAMTQLVTWGWMHHLARHSVACFLTRGDLYVSWERGM
D_melanogaster_Q24443 EHALEYAI--------------------LLNDKYSLDGRDPNGYVGCMW---IGGV----
M_domestica_Q28464 EEALEFAI--------------------YLNDRFQLDGRDPNGYVGCMW---ICGI----
O_latipes_Q91186 EEALSIAL--------------------YLNDRYELDGQDPNGFVGCMW---ICGI----
A_thaliana_O48652 DVFERLLIDSDWAINNGNWMWLSCSSF-IYSPISFGKKYDPDGKYIRHFLPVLKDM-PKQ
O_sativa_CRY2_Q852P4 KYFWDVLLDADLESDILGWQYISGSLPDLDNPEVQGQKYDPDGVYVRTWIPELARM-PTE
O_sativa_CRY1a_Q948J6 KYFWDTLLDADLESDALGWQYISGSLPDIDNPQLEGYKFDPHGEYVRRWLPELARL-PTE
L_esculentum_CRY1_Q9XHD8 KYFWDTLLDADLESDALGWQYISGTLPDIDNPQFVGYKCDPHGEYVRRWLPELARL-PTE
L_esculentum_CRY2_Q9LDJ5 KYFWDTLLDADLESDIIGWQYISGSLPDLDNPEVQGFNYDPEGEYVRHWLPELARM-PAE
T_castaneum_A4GKG6 KVFEELLLDADWSVNAGMWMWLSCSSF-CYCPIKFGRKADPNGDYIRKYLPVLKNM-PSQ
M_paleacea_Q2V2M0 KYFWDTLLDADLECDVLGWQYISGSLPDMENPQIEGYKFDPEGEYVRRWLPELSRL-PTE
H_sapiens_CRY2_Q49AN0 RVFDELLLDADFSVNAGSWMWLSCSAF-CYCPVGFGRRTDPSGDYIRRYLPKLKAF-PSR
H_sapiens_CRY1_Q16526 KVFEELLLDADWSINAGSWMWLSCSSF-CYCPVGFGRRTDPNGDYIRRYLPVLRGF-PAK
A_pernyi_Q9BMD6 NHFLKYLLDADWSVCAGNWMWVSSSAFECACPVRLGQRLDPSGEYVRRYVPEIARM-PVD
A_gambiae_Q7PYI7 QHFLKYLLDADWSVCAGNWMWVSSSAFECTCPIALARRLDPKGDYVKRYLPELANY-PAQ
B_tryoni_Q64F97 RHFLKYLLDADWSVCAGNWMWVSSSAFEVSCPIAFSKRLDPKGEYIRQYVPELAKI-PQE
T_harzanium_O93963 KYFMEHLVDGDFASNNGGWGFSASVGVDVFNPLLQSEKFDPNGEYIRKWIPELKAL-SDK
D_rerio_Q9I911 KVFEELLLDSDWSLNAGNWQWLSASTF-VYSPIAFGKKTDKHGDYIKKYLPVLKKF-PTE
D_rerio_CRY2a_Q9I915 KVFEELLLDADWSVNAGSWMWLSCSSF-CYCPVGFGRRTDPNGDFIRRYLPILRGF-PAK
D_rerio_CRY1a_Q9I917 KVFEELLLDADWSVNAGSWMWLSCSSF-CYCPVSFGRRTDPNGDYIRRYLPVLRGF-PAK
D_rerio_Q4KML2 EWFEYLLVDHDVCSNYGNWLYSAGIGNDKFNMIKQGLDYDNNGDYVRQWVPELRGI-KGG
G_violaceus_Q7NJT3 AVFERLLLDQDWSLNASNWMWLSASAF-VYSPISFAKKYDPEGRYVRRYLPKLARV-PAE
S_Sp_PCC6803_P77967 EWFESCLIDYDVCSNWGNWNYTAGIGNDYFNIPKQSQQYDPQGTYLRHWLPELKNL-PGD
G_violaceus_Q7NMI2 RYFMQKLVDGDLSANNGGWQWAASVGTDIFNPSTQAGRYDPKAVFIRRWLPELEGV-DTA
V_cholerae_CRY1_Q9KR33 AYFETQLVDYDVGSNWGNWQYLAGVGADQFNLEKQAHTYDPKGEFVAKWCGTLENL-ALD
S_typhi_Q8Z8E2 RYFMSQLIDGDLAANNGGWQWAASTGTDIFNPTTQRERFDRDGEFIRQWLPALRDI-PGK
V_cholerae_Q9KNA8 RYFMSRLIDGDYAANNGGWQWCASTGCDIFNPVSQGEKFDPNGDFIRRWVPELRSV-SSA
N_crassa_Q7SI68 EWYEMLLVDYDVSSNWANWQYVAGVGNDIFNPVKQAFDYDKDGTYVRTWVPEVAKFENLE
C_violaceum_Q7NSE5 QYFAEKLLDFDLAANNGGWQWAASTGCDIFNPVSQSEKFDPDGRFIRRYVPELAAL-PDK
P_syringae_S3MF04 RFFMRHLIDGDLASNNGGWQWSSSTGTDIFNPLSQSERFDPEGVFIKRWLPELADM-NKK
L_monocytogenes_A0A0E1R3U0 KYFQQMLIDYDPASNIGGWQWAASTGTDIFNPTTQSQKFDSTGKFIRKYVKELANL-PDK
X_campestris_Q8PAP4 RWFWDTLVDADLANNTMGWQWVAGTGADVFNPVTQAEKFDPQATYITRWIPELAAL-PVK
L_pneumophila_Q5ZYZ9 QWFLDTLVDADLANNSASWQWVAGCGADIFNPILQSQKFDPDGVYIRQWIPELAQL-NSQ
C_crescentus_Q9A8C6 AWFWDTLLDADLANNVGNWQWTAGSGADIFNPIAQGEKFDPKGDYVRRWVPELRNV-SDD
B_japonicus_Q89JH3 AWFWDTLVDADAGSNPANWQWVAGCGADVFNPQLQGEKFDPDGTYVRRWVPELQGL-PAK
B_cereus_Q81BL6 KWFMDTLLDADIANNTMGWQWVAGSGADIFNPITQGEKFDKNGEYIRRWVPELRDI-PNK
F_tularensis_Q5NGJ3 LYLARLFTDYEPGIHYSQVQMQSGTT--IYNPIKQSIDQDPNGEFIRRWLPELENV-SNE
D_rerio_CRY3_Q9I913 KVFEELLLDADWSVNAGSWMWLSCSAF-CYCPVGFGRRTDPSGDYIRRYIPKLKDY-PNR
V_cholerae_CRY2_Q9KS67 TYLAQLFLDFEPGIHYPQFQMQAGVT--IYNPTKQAQEHDSEGQFIHKWVPELAQV-PVP
A_thaliana_CRY1_Q431250 KYFWDTLLDADLESDALGWQYITGTLPDIDNPQFEGYKFDPNGEYVRRWLPELSRL-PTD
A_thaliana_CRY2_Q96524 KYFWDTLLDADLECDILGWQYISGSIPDLDNPALQGAKYDPEGEYIRQWLPELARL-PTE
D_melanogaster_O77059 QHFLKYLLDADWSVCAGNWMWVSSSAFEVTCPVALAKRLDPDGTYIKQYVPELMNV-PKE
A_thaliana_CRY3_Q84KJ5 EWFETCLLDYDPCSNYGNWTYGAGVGNDYFSIPKQAQNYDPEGEYVAFWLQQLRRL-PKE
A_thaliana_Q9SB00 EEALSISI--------------------YLNNKYEIDGRDPSGYVGCMW---ICGV----
A_mellifera_A4GKG5 KVFDELLLDADWSVNAGMWMWLSCSSF-CYCPVRFGRKADPNGDYIRRYLPVLKNF-PTR
D_melanogaster_Q24281 RVFEQLLLDQDWALNAGNWMWLSASAF-VYSPVAFGKKTDPQGHYIRKYVPELSKY-PAT
P_provasolii_PP01G1390 EWFESLLIDHDVTANYGNWNAAAGLTGGKFNILKQSKDYDASATYVKTWCPELAKL-PPS
P_provasolii_PP09G2850 RWFHHTLCDADFAINSMMWQNAGKAGLDSVSPA--SKASDPTGAYIKKWVPELRNV-PTK
P_provasolii_PP22G1500 LWFHDTLLDADVAINSAMWQNGGHSGVDVMHPVYAAKACDPEGTYVRKWIPSLARL-PLE
P_provasolii_PP30G0680 RHFWECQLDADLESDVLGWQYVSGCLADQIDLEMEARRFDPNGNYVRRWITQLSRL-PTQ
P_provasolii_PP30G0390 RHFWESQLDADLECDVLGWQYVSGCLADQIDIQSEARRFDPKGNYVRRWIAQLSRL-PAK
M_pusilla_MP13G00620 EYFESALIDYDCAANWGNWVSAAGLTGGKFNIAKQTKDYDPDGRYVKTWVPELKDV-PKG
M_pusilla_MP04G04120 RWFHDTLVDADLAINAMMWQNAGKSGLDSLAPDGSCRAHDPLGDAIATRVPELAGL-PRG
M_pusilla_MP05G02170 LWFHDTLVDADVAIQGFMWQNGGHSGMDVMHPVYAAKSADPDGEYVRRWCPELSKL-PRD
M_commoda_MRCC299_10G00130 EWFENKLLDYDCSANWGNWVAAAGMTGGKFNIAKQTKDYDPEGEYIKYWVPELRKV-PAK
M_commoda_MRCC299_08G04600 LWFHDTLVDADVAIQGFMWQNGGHSGMDVMHPVYAAKSADPDGEYVRRWCPELSGL-PRE
M_commoda_MRCC299_07G02380 RWFHDYLVDADLAINSMMWQNAGKSGLDGLAPDGSARTHDPNGETIAQYVPELAGL-PPG
O_lucimarinus_OL01G06630 DWFEHHLLDYDTASNWGNWCAAAGMTGGRFNIAKQTKDYDPSGDYVKRWIPELREI-PAA
O_tauri_OT01G06320 DWFEHHLLDYDTASNWGNWCAAAGMTGGRFNIAKQTKDYDPAGEYIKTWVKELAEV-PAA
Chlorella_CNC64A_008G02490 DWFEHLLLDYDVCSNWGNWVAAAGLTGGKFNITKQSKDYDSEGQYIRTWVPELACV-PAR
Chlorella_CNC64A_015G01850 RYFESCLADHEWALNAGNWAYCAGTGSDRFKTVSQGERYDPEARLIQAWVPQLAALRPAQ
Chlamydomonas_CR06G09700 KHYWDAQIDADLECDALGWQYVSGGMSDMMDLEKEARRFDPDGEYVRRWLPALSRL-PTE
Chlamydomonas_CR64G00020 DYFEEVLLDYDVTSNWGNWVAAAGLTGGHFNIAKQSKDYDPTGEYVKTWCPELKNV-PVT
Chlamydomonas_CR01G06350 ELFECLLLDSDVAVNYCNWNYFAGVGNDRFKTVTQGMQYDEDAVLAATWLPELAHL-PPR
Coccomyxa_CV12G03490 DWFESALVDYDVCSNWGNWVAAAGLTGGHFNITKQSKDYDEKGDYIRTWVPELAKV-PAP
Coccomyxa_CV22G01340 RWFHDTLVDGDLAINSMMWQNAGKSGLDTLLPT--SSSQDPDGAYIARWVHELERL-PRK
Coccomyxa_CV12G00810 KHYWDALLDADLECAALGWQYISGCLADMLDHKKESLRFDPEGKYVRRWLPVLARV-PVK
Volvox_VC0051G00690 ELFESLLVDCDVAVNYCNWNYFAGIGNDHFKTVTQ-------------------------
Volvox_VC0071G00240 KHYWDAQIDADLECDALGWQYVSGGMSDMMDLEKEARRFDPDGEYVRRWLPVLSRL-PTE
Volvox_VC0037G00700 DYFESQLLDYDVTSNWGNWVAAAGLAGGHFNIAKQSKDYDPQGDYVRTWCPELRHV-PVG
C_primus_gi|1719914945 EWFHETLFDADLAINSMMWQNAGKSGLDTVGPT--AKSLDPSGDYVRRWVPELKRL-PKP
C_primus_gi|1719917078 DHFESLLLDYDVCSNWGNWVSAAGLTGGRFNIVKQSKDYDKAGEYIKLWIPELRKV-PTQ
C_primus_gi|1719920757 KYFWDTLIDADLECDALGWQYLSGCMIDIMDYEEECKRFDPDGKYVKKWLPLLARV-PSK
U_mutabilis_UM002_0221_1 KHFWDMLLDADLECDALGWQYVAGCLRDMLSIETESKRFDPDGAFIRKWVPELAQL-PLE
U_mutabilis_UM012_0090_1 RWFHDTLVDADLAINSMMWQNAGKAGLDSVLPY--SKAADSKGDYIRRWVPEVGSL-PTK
U_mutabilis_UM012_0157_1 AWFEHHLLDHDVASNWGNWLSAAGLTGGKFNIVKQSKDYDEGGEYVKHWLPELRPV-PTA
OL14G00970 DWFLDTLVDADLAINSMMWQNAGKSGLDSLTPDGSSRAHDPEGESIARWIPELAAL-PKG
OL14G01630 DWFLDTLVDADLAINSMMWQNAGKSGLDSLTPDGSSRAHDPEGESIARWIPELAAL-PKG
OT15G01000 DWFMRTLVDADEAINSMMWQNAGKSGLDTLAPDGSARAHDPHGDAIARWIPELAAL-PRG
CV03G03360 ALFETLLVDHDWAVNTVNWAYFAGVGNDIFRTVSQGMTYDPEAQHINSW-----------
Ppro_CRY_1032-1690 HHFWECLVDADLESDMLGWQYVSGCLEDQIDLDLEARRFDPNGNYVRRWITQLSRM-PLE
Physcomitrella_patens_CRY_plant_type KYFWDVLLDADLECDVLGWQYISGSLPDIENPEVEGYRFDPDGDYVRRWIPELARL-PNE
Adiantum_capillus-veneris_CRY1_plant_type KYFWDTLLDADLESDILGWQYISGSLPDMDNPQTEGYKHDPLGEYVRRWLPELVRL-PTE
Klebsormidium_nitens_plant_type KYFWDTLLDADLESDVLGWQYISGSLPDMENPHVEGYKYDPEGEYVRRWLPELSRL-PTE
Xenopus_laevis_CRY2_animal KVFDELLLDADFSVNAGSWMWLSCSAF-CYCPVGFGRRTDPNGDFIRRYLPVLKAF-PSR
Mus_musculus_CRY1_animal_type KVFEELLLDADWSINAGSWMWLSCSSF-CYCPVGFGRRTDPNGDYIRRYLPVLRGF-PAK
Oryza_sativa_Japonica_Group_CRY_putative_DASH_type EWFETCLLDYDPASNYGNWTYGAGVGNDYFSIPKQAKTYDPDGEYVAYWLPELRSI-AKE
Xenopus_laevis_CRY_DASH_type EWFEYLLVDYDVCSNYGNWLYSAGIGNDKFNMIKQGLDYDSGGDYIRLWVPELQQI-KGG
Saccharomyces_cerevisiae_CPD_photolyase_I_class RWFMKHLIDGDSSSNVGGWGFCSSTGIDVFNMDIQAKKYDPQMIFVKQWVPELISS-ENK
Escherichia_coli_CPD_photolyase_I_class RYFMSQLIDGDLAANNGGWQWAASTGTDIFNPTTQGEKFDREGEFIRQWLPELRDV-PGK
Oryza_sativa_Japonica_Group_CPD_photolyase_II_class EEALSTAI--------------------YLNDKYEIDGRDPSGYVGCMW---ICGL----
Methanosarcina_mazei_CPD_photolyase_II_class EKALEIAI--------------------CLNDRYELDGRDPNGYAGIAW---IGGV----
Agrobacterium_fabrum_str__C58_phrA_CPD_photolyase_III_class KWFRDTLVDADPASNAANWQWVAGSGADIFNPILQGEKFDGDGDYVRRFVPELEKL-ERK
Mesorhizobium_huakuii_7653R_phr_CPD_photolyase_III_class KWFWDTLVDADAANNPASWQWVAGSGADIFNPVLQGEKFDPHGDYVRQHVPEISAL-PDR
Oryza_sativa_Japonica_Group_phr_6-4_photolyase_type DVFERLLIDSDWAINNGNWMWLSCSSF-IYSPTSFGKKYDPNGNYIRHFIPVLKDM-PKE
Xenopus_laevis_phr_6-4_type KVFEELLLDADWSLNAGNWLWLSASAF-VYSPVAFGKKTDKNGDYIKKYLPILKKF-PAE
Chlamydomonas_reinhardtii_phr_6-4_type EVFEEHLIDQDHYLNAANWMWLSASAF-VYSPVVFGKKYDPEGRFIRKFLPVLKDM-PAK
Multiple sequence alignment for LHC genes
jgi_Ost9901_3_29120_eugene.0100010514 SAPAKKSAFKPPDLYPEFGTYPGGSPIIPKNAEREIIHGRWAMLGVTGAWAAENGTGIPW
jgi_OstRCC809_2_54691_fgenesh1_kg.chr_6_*_76_*_CBPU_CBPX_CBPY_128_2 VAAFKATKVQKADIYPEFGTYPGGSPIIPKNAEREVIHGRWGMLGVTGAWTAENGTGIPW
jgi_OstRCC809_2_92478_EuGene.0600010603 VAAFKATKVQKADIYPEFGTYPGGSPIIPKNAEREVIHGRWGMLGVTGAWTAENGTGIPW
jgi_OstRCC809_2_95606_EuGene.1400010028 VAAFKATKVQKADIYPEFGTYPGGSPIIPKNAEREVIHGRWGMLGVTGAWTAENGTGIPW
jgi_MicpuC3v2_343_wlab.220046.1 VAALKATKFQKADIYPEFGTYPGGSPIIPKNAEREVIHGRWAMLGVTGAWAAENGTGIPW
jgi_MicpuC3v2_344_wlab.220022.1 VAALKATKFQKADIYPEFGTYPGGSPIIPKNAEREVIHGRWAMLGVTGAWAAENGTGIPW
jgi_Ost9901_3_27706_eugene.1500010028 VAAFKATKIQKADIYPEFGTYPGGSPIIPKNAEREVIHGRWAMLGVTGAWAAENGTGIPW
jgi_MicpuC3v2_6573_wlab.206983.1 VAALKATKVTKADIYPEFGTYPGGSPIIPKNAEREVIHGRWAMLGVTGAWAAENGTGIPW
jgi_Ost9901_3_30780_eugene.0300010456 VAAFKATKIQKADIYPEFGTYPGGSPIIPKNAEREVIHGRWAMLGVTGAWAAENGTGIPW
jgi_MicpuC3v2_6574_wlab.206969.1 VAALKATKVTKADIYPEFGTYPGGSPIIPKNAEREVIHGRWAMLGVTGAWAAENGTGIPW
jgi_Ost9901_3_30781_eugene.0300010457 VAAFKATKIQKADIYPEFGTYPGGSPIIPKNAEREVIHGRWAMLGVTGAWAAENGTGIPW
jgi_Ost9901_3_50137_estExt_Genewise_ext.C_Chr_70503 VAAFKATKIQKADIYPEFGTYPGGSPIIPKNAEREVIHGRWAMLGVTGAWAAENGTGIPW
jgi_Batpra1_3898_XM_007515026.1 VAGLKATKVQKADIYPEFGTYPGGSPIIPKNAEREIIHGRWAQLGVTGAWAAENGTGIPW
jgi_MicpuC3v2_9352_wlab.215140.1 VAALKATKVTKADIYPEFGTYPGGSPIIPKNAEREVIHGRWAMLGVTGAWAAENGTGIPW
jgi_MicpuN3v2_1357_wlab.19417.1 VAALKATKIQKADIYPEFGTYPGGSPIIPKNAEREVIHGRWAMLGVTGAWAAENGTGIPW
jgi_MicpuN3v2_1358_wlab.15097.1 VAALKATKIQKADIYPEFGTYPGGSPIIPKNAEREVIHGRWAMLGVTGAWAAENGTGIPW
jgi_MicpuN3v2_5439_wlab.2231.1 VAALKATKIQKADIYPEFGTYPGGSPIIPKNAEREVIHGRWAMLGVTGAWAAENGTGIPW
jgi_MicpuN3v2_1356_wlab.2170.1 VAALKATKIQKADIYPEFGTYPGGSPIIPKNAEREVIHGRWAMLGVTGAWAAENGTGIPW
jgi_Batpra1_290_XM_007515231.1 SSPSTQKKAQPPDLYPEFGTYPGGSLIIPKNAERELIHGRWAQLGVTGAWAAENGTGIPW
jgi_MicpuN3v2_4278_wlab.235641.1 VAALKATKIQKADIYPEFGTYPGGSPIIPKNAEREVIHGRWAMLGVTGAWAAENGTGIPW
jgi_MicpuN3v2_4279_wlab.2206.1 VAALKATKIQKADIYPEFGTYPGGSPIIPKNAEREVIHGRWAMLGVTGAWAAENGTGIPW
jgi_MicpuN3v2_5438_wlab.2230.1 VAALKATKIQKADIYPEFGTYPGGSPIIPKNAEREVIHGRWAMLGVTGAWAAENGTGIPW
jgi_Ostta4221_3_71726_OT_ostta16g00450T0 VAAFKAQKVQKADIYPEFGTYPGGSPIIPKNAEREVIHGRWAMLGVTGAWAAENGTGIPW
jgi_Ostta4221_3_73618_OT_ostta03g04540T0 VAAFKAQKVQKADIYPEFGTYPGGSPIIPKNAEREVIHGRWAMLGVTGAWAAENGTGIPW
jgi_Ostta4221_3_73619_OT_ostta03g04550T0 VAAFKAQKVQKADIYPEFGTYPGGSPIIPKNAEREVIHGRWAMLGVTGAWAAENGTGIPW
jgi_Ostta4221_3_75570_OT_ostta07g02530T0 VAAFKAQKVQKADIYPEFGTYPGGSPIIPKNAEREVIHGRWAMLGVTGAWAAENGTGIPW
jgi_Batpra1_6646_XM_007512158.1 IAGLKATKVQKADIYPEFGTYPGGSPIIPKNAEREIIHGRWAQLGVTGAWAAENGTGIPW
jgi_Batpra1_6903_XM_007511926.1 IAGLKATKVQKADIYPEFGTYPGGSPIIPKNAEREIIHGRWAQLGVTGAWAAENGTGIPW
jgi_Ostta4221_3_69519_OT_ostta01g04940T0 SVPAKRSAFKPPDLYPEFGTYPGGSPVIPKNAEREIIHGRWAMLGVTGAWAAENGTGIPW
jgi_Batpra1_6647_XM_007511816.1 IAGLKATKVQKADIYPEFGTYPGGSPIIPKNAEREIIHGRWAQLGVTGAWAAENGTGIPW
jgi_Batpra1_6648_XM_007511979.1 VAGLKATKVQKADIYPEFGTYPGGSPIIPKNAEREIIHGRWAQLGVTGAWAAENGTGIPW
jgi_OstRCC809_2_89455_EuGene.0100010178 --------TQPPDLYPEFGTYPGGSPIVPKNAEREIIHGRWAMLGVTGAWAAENGTGIPW
jgi_MicpuN3v2_549_wlab.10084.1 ----------PPDLYPEFGVYPGGSPIIPKNAEREIIHGRWAMLGVTGAWAAENGTGIPW
jgi_MicpuC3v2_4774_wlab.204333.1 ----------PPDLYPEFGVYPGGSPIIPKNAEREIIHGRWAMLGVTGAWAAENGTGIPW
jgi_MicpuN3v2_1322_wlab.244340.1 ----------QANMWPEPGTYPGADKTSPKAAEYEVIHGRWAMLAIPGIVAQEQATGVPW
jgi_MicpuC3v2_6612_wlab.206836.1 ----------SANLWPEPGTYPGADTVSPKAAEYEVIHGRWAMLAIPGIVAQEQATGVPW
jgi_Batpra1_7102_XM_007511320.1 ----------KTTIYPEWGSFPNSVPSEWKNADIEVIHGRWAMLAVSGVWAQENAGAGPW
jgi_MicpuN3v2_1873_wlab.244776.1 ----------RIEIYPEWGEFPSSSPLTSNNVSTEIIHGRFAMLGVTGAWAQENLTGIPW
jgi_MicpuC3v2_7636_wlab.215690.1 ----------DIEIYPEWGEFPSASPVGSNNVSAEIIHGRFAMLGVTGAWAQENLVGTPW
jgi_OstRCC809_2_25131_gw1.17.566.1 ----------VMQIYPEWGSFPDASPFFGKFISAELMHGRFAMLGVAGVWAQESFGLGPW
PP04G4760-T1 ----------RAELYPEYGTYPGGSPIVPKNAEREIIHGRWAMLGVTGAWAAENGTGVPW
PP10G1310-T1 ----------DYGWYPEPGTYPGSAPVAYKLAEREIIHGRFAMLGLTGAWASEVGTGVPW
PP29G0470-T1 VSSRRSMKVRDYGWYPEPGTYPGSAPVAYKLAEREIIHGRFAMLGLTGAWASEVGTGIPW
PP29G0510-T1 VSSRRSMKVRDYGWYPEPGTYPGSAPVAYKLAEREIIHGRFAMLGLTGAWASEVGTGIPW
PP29G0490-T1 VSSRRSMKVRDYGWYPEPGTYPGSAPVAYKLAEREIIHGRFAMLGLTGAWASEVGTGIPW
PP29G0500-T1 VSSRRSMKVRDYGWYPEPGTYPGSAPVAYKLAEREIIHGRFAMLGLTGAWASEVGTGIPW
PP29G1340-T1 VSSRRSMKVRDYGWYPEPGTYPGSAPVAYKLAEREIIHGRFAMLGLTGAWASEVGTGIPW
PP29G1310-T1 VSSRRSMKVRDYGWYPEPGTYPGSAPVAYKLAEREIIHGRFAMLGLTGAWASEVGTGIPW
PP29G1320-T1 VSSRRSMKVRDYGWYPEPGTYPGSAPVAYKLAEREIIHGRFAMLGLTGAWASEVGTGIPW
PP29G1330-T1 VSSRRSMKVRDYGWYPEPGTYPGSAPVAYKLAEREIIHGRFAMLGLTGAWASEVGTGIPW
PP29G0460-T1 VSSRRSMKVRDYGWYPEPGTYPGSAPVAYKLAEREIIHGRFAMLGLTGAWASEVGTGIPW
PP29G0450-T1 VSSRRSMKVRDYGWYPEPGTYPGSAPVAYKLAEREIIHGRFAMLGLTGAWASEVGTGIPW
PP06G1670-T1 VRTNATKRVADYGWYPEPGTYIGSAWIEEKLAEREIIHGRWAMLGLTGAWASEVGTGVPW
PP03G4310-T1 TLNVKPTTARRADLFPEFGTYPGSSPIVPKNAEREIIHGRWAMLGVTGAWSAEVGTGVPW
PP03G4300-T1 KSSLSVRSVRRADLMPEFGSYPGGSPLVPKNAEREIIHGRWAMLGVTGAWAAENGTGVPW
PP15G2670-T1 NAKLPSSQLRPADLYPEWGAYPGNSPIVPKNVEREIIHGRWAMLGVTGAWAAENGTGVPW
jgi_Ost9901_3_29120_eugene.0100010514 FTAGTLCTPDDCTAVPGAVAPLAPAGSGYPNFWAVLAIEIFLVGSAESYRTGIFENGDVT
jgi_OstRCC809_2_54691_fgenesh1_kg.chr_6_*_76_*_CBPU_CBPX_CBPY_128_2 FTAGTLCTPDDCTAVPGAVAPLAPEGSGYPSFWNVLIIEIVLVGAAEAYRTGVADPGDVS
jgi_OstRCC809_2_92478_EuGene.0600010603 FTAGTLCTPDDCTAVPGAVSPLAPEGSGYPSFWNVLIIEIVLVGAAEAYRTGVADPGDVS
jgi_OstRCC809_2_95606_EuGene.1400010028 FTAGTLCTPDDCTAVPGAVSPLAPEGSGYPSFWNVLIIEIVLVGAAEAYRTGVADPGDVS
jgi_MicpuC3v2_343_wlab.220046.1 FTAGTLCTPDDCTAVPGAVAPLAPEGSGYPSFWNVLIIEVVLVGLAEAYRTGLSDPGDVS
jgi_MicpuC3v2_344_wlab.220022.1 FTAGTLCTPDDCTAVPGAVAPLAPEGSGYPSFWNVLIIEVVLVGLAEAYRTGLSDPGDVS
jgi_Ost9901_3_27706_eugene.1500010028 FTAGTLCTPDDCTAVPGAVAPLAPEGSGYPSFWNVLIIEIVLVGAAEAYRTGISDSGDVN
jgi_MicpuC3v2_6573_wlab.206983.1 FTAGTLCTPDDCTAVPGAVAPLAPEGSGYPSFWNVLIIEVVLVGLAEAYRTGLSDPGDVS
jgi_Ost9901_3_30780_eugene.0300010456 FTAGTLCTPDDCTAVPGAVAPLAPEGSGYPSFWNVLIIEIVLVGAAEAYRTGISDSGDVN
jgi_MicpuC3v2_6574_wlab.206969.1 FTAGTLCTPDDCTAVPGAVAPLAPEGSGYPSFWNVLIIEVVLVGLAEAYRTGLSDPGDVS
jgi_Ost9901_3_30781_eugene.0300010457 FTAGTLCTPDDCTAVPGAVAPLAPEGSGYPSFWNVLIIEIVLVGAAEAYRTGISDSGDVN
jgi_Ost9901_3_50137_estExt_Genewise_ext.C_Chr_70503 FTAGTLCTPDDCTAVPGAVAPLAPEGSGYPSFWNVLIIEIVLVGAAEAYRTGISDSGDVN
jgi_Batpra1_3898_XM_007515026.1 FTAGTLCTPDDCTAVPGAVAPLAPEGSGYPSFWNVLIIETVLVGAAEGYRTGLIDPGDVS
jgi_MicpuC3v2_9352_wlab.215140.1 FTAGTLCTPDDCTAVPGAVAPLAPEGSGYPSFWAVLAIEVVLVGLAEAYRTGLSDPGDVS
jgi_MicpuN3v2_1357_wlab.19417.1 FTAGTLCTPDDCTAVPGAVAPLAPEGSGYPSFWAVLAIEVVLVGLAEAYRTGLSDPGDVS
jgi_MicpuN3v2_1358_wlab.15097.1 FTAGTLCTPDDCTAVPGAVAPLAPEGSGYPSFWAVLAIEVVLVGLAEAYRTGLSDPGDVS
jgi_MicpuN3v2_5439_wlab.2231.1 FTAGTLCTPDDCTAVPGAVAPLAPEGSGYPSFWAVLAIEVVLVGLAEAYRTGLSDPGDVS
jgi_MicpuN3v2_1356_wlab.2170.1 FTAGTLCTPDDCTAVPGAVAPLAPEGSGYPSFWAVLAIEVVLVGLAEAYRTGLSDPGDVS
jgi_Batpra1_290_XM_007515231.1 FTAGTLCTPDDCTAVPGAVAPLAPEGSGYPNFWAVLAIEVFLVGNAEAYRTGIFENLSVS
jgi_MicpuN3v2_4278_wlab.235641.1 FTAGTLCTPDDCTAVPGAVAPLAPEGSGYPSFWAVLAIEVVLVGLAEAYRTGLSDPGDVS
jgi_MicpuN3v2_4279_wlab.2206.1 FTAGTLCTPDDCTAVPGAVAPLAPEGSGYPSFWAVLAIEVVLVGLAEAYRTGLSDPGDVS
jgi_MicpuN3v2_5438_wlab.2230.1 FTAGTLCTPDDCTAVPGAVAPLAPEGSGYPSFWAVLAIEVVLVGLAEAYRTGLSDPGDVS
jgi_Ostta4221_3_71726_OT_ostta16g00450T0 FTAGTLCTPDDCTAVPGAVAPLAPEGSGYPSFWNVLIIEIVLVGAAEAYRTGISDSGDVN
jgi_Ostta4221_3_73618_OT_ostta03g04540T0 FTAGTLCTPDDCTAVPGAVAPLAPEGSGYPSFWNVLIIEIVLVGAAEAYRTGISDSGDVN
jgi_Ostta4221_3_73619_OT_ostta03g04550T0 FTAGTLCTPDDCTAVPGAVAPLAPEGSGYPSFWNVLIIEIVLVGAAEAYRTGISDSGDVN
jgi_Ostta4221_3_75570_OT_ostta07g02530T0 FTAGTLCTPDDCTAVPGAVAPLAPEGSGYPSFWNVLIIEIVLVGAAEAYRTGISDSGDVN
jgi_Batpra1_6646_XM_007512158.1 FTAGTLCTPDDCTAVPGAVAPLAPEGSGYPSFWNVLIIETILVGGAEAYRTGLAANGDVS
jgi_Batpra1_6903_XM_007511926.1 FTAGTLCTPDDCTAVPGAVAPLAPEGSGYPSFWNVLIIETILVGGAEAYRTGLAANGDVS
jgi_Ostta4221_3_69519_OT_ostta01g04940T0 FTAGTLCTPDDCTAVPGAVAPLAPAGSGYPNFWAVLAIEIFLVGSAECYRTGLFENGDVT
jgi_Batpra1_6647_XM_007511816.1 FTAGTLCTPDDCTAVPGAVAPLAPEGSGYPSFWNVLIIETVLVGAAEAYRTGLAANGDVS
jgi_Batpra1_6648_XM_007511979.1 FTAGTLCTPDDCTAVPGAVAPLAPEGSGYPSFWNVLIIETILVGGAEAYRTGLAANGDVS
jgi_OstRCC809_2_89455_EuGene.0100010178 FTAGTLCTPDDCTAVPGAVAPLAPEGSGYPSFWAVLALELFLVGSAESYRTGVFENGDVT
jgi_MicpuN3v2_549_wlab.10084.1 FTAGTLCTPDDCTAVPGAVAPLAPEGSGYPSFWAVLAIEIFLVGSAECYRTGLFENLSVT
jgi_MicpuC3v2_4774_wlab.204333.1 FTAGTLCTPDDCTAVPGAVAPLAPEGSGYPSFWAVLSIEVFLVGSAECYRTGLFENLSVT
jgi_MicpuN3v2_1322_wlab.244340.1 YETGALCTPSSCLENPGAIAPLAPEGSGLPSFWAVLAFEVIFVGLAEAYRGGLTAPVGVY
jgi_MicpuC3v2_6612_wlab.206836.1 YDTGALCTPASCLENPGAPAPLAPEGSGAPYFWAVLAFEVVAVGLAEAYRGGIVSP--LY
jgi_Batpra1_7102_XM_007511320.1 WEAGKECTIDSCKLT----GDFKSSPTG--ALFGLIFIETLLLGGAEAYRTGLLENNDAY
jgi_MicpuN3v2_1873_wlab.244776.1 FMAGQECTFDNCSIS----QSFTPSYDG--ALLGLIFLEVLLMGYAEGTRTGLIENGSVF
jgi_MicpuC3v2_7636_wlab.215690.1 FMAGEECTFDECNLS----NEFTPSYDG--ALIGIIAIEVALMGYVEGARTGLIENGSVF
jgi_OstRCC809_2_25131_gw1.17.566.1 YEVGQNCQFDECSIK----ELVSTENPG--ALLGLIMVETVAMGLAEGYRTGLLENGSVY
PP04G4760-T1 FKAGELCGPDECTNFPGAIAPLAPEGSGFPNFWAVLGFEIIAVGGAEALRTGLVDPGDVS
PP10G1310-T1 FEAGALCTPSDCTAIPGAIYPLAPPDSGFPNFFNVLAIEVIFFGSAEAYRTGVLDPGDAY
PP29G0470-T1 FEAGALCTPSDCTAIPGAIYPLAPPDSGFPSFFNVLAIEVIFFGSAEAYRTGVLDPGDAY
PP29G0510-T1 FEAGALCTPSDCTAIPGAIYPLAPPDSGFPSFFNVLAIEVIFFGSAEAYRTGVLDPGDAY
PP29G0490-T1 FEAGALCTPSDCTAIPGAIYPLAPPDSGFPSFFNVLAIEVIFFGSAEAYRTGVLDPGDAY
PP29G0500-T1 FEAGALCTPSDCTAIPGAIYPLAPPDSGFPSFFNVLAIEVIFFGSAEAYRTGVLDPGDAY
PP29G1340-T1 FEAGALCTPSDCTAIPGAIYPLAPPDSGFPSFFNVLAIEVIFFGSAEAYRTGVLDPGDAY
PP29G1310-T1 FEAGALCTPSDCTAIPGAIYPLAPPDSGFPSFFNVLAIEVIFFGSAEAYRTGVLDPGDAY
PP29G1320-T1 FEAGALCTPSDCTAIPGAIYPLAPPDSGFPSFFNVLAIEVIFFGSAEAYRTGVLDPGDAY
PP29G1330-T1 FEAGALCTPSDCTAIPGAIYPLAPPDSGFPSFFNVLAIEVIFFGSAEAYRTGVLDPGDAY
PP29G0460-T1 FEAGALCTPSDCTAIPGAIYPLAPPDSGFPSFFNVLAIEVIFFGSAEAYRTGVLDPGDAY
PP29G0450-T1 FEAGALCTPSDCTAIPGAIYPLAPPDSGFPSFFNVLAIEVIFFGSAEAYRTGVLDPGDAY
PP06G1670-T1 FEAGALCTPADCTAIPGAIYPLAPPDSGFPNFFNVLAIEIVFVGLAEAYRTGLIDPGDAN
PP03G4310-T1 FKAGELCTPDECTNFPGAVGPLAPEGSGFPSFWNVIIIEIFTVGLAECYRTGIVENGDVN
PP03G4300-T1 FKAGELCTPDDCTGIPGAPAPLAPEGSGFPSFWNVLVIELFTIGFAESYRTGLLDNGDVS
PP15G2670-T1 FKAGELCTPDECTNFPGAVAPLAPEGSGFPSFWNVVFIEVFLVGSAECYRTGLYENLDVN
jgi_Ost9901_3_29120_eugene.0100010514 PGGRFDPLGFAGDLEELKIKELKHSRLSMFAWLGCIFQALATGPIANWQSHVADPIHSNV
jgi_OstRCC809_2_54691_fgenesh1_kg.chr_6_*_76_*_CBPU_CBPX_CBPY_128_2 PGGRFDPLGLAGDLEELKIKELKHCRLSMFAWLGCIMQALATGPIANWQSHVADPVHSNV
jgi_OstRCC809_2_92478_EuGene.0600010603 PGGRFDPLGLAGDLEELKIKELKHCRLSMFAWLGCIMQALATGPIANWQSHVADPVHSNV
jgi_OstRCC809_2_95606_EuGene.1400010028 PGGRFDPLGLAGDLEELKIKELKHCRLSMFAWLGCIMQALATGPIANWQSHVADPVHSNV
jgi_MicpuC3v2_343_wlab.220046.1 PGGRFDPLGLAGDLEELKIKELKHCRLSMFAWLGCIMQGLATGPIANWQAHVADPVHANV
jgi_MicpuC3v2_344_wlab.220022.1 PGGRFDPLGLAGDLEELKIKELKHCRLSMFAWLGCIMQGLATGPIANWQAHVADPVHANV
jgi_Ost9901_3_27706_eugene.1500010028 PGGRFDPLGLAGDLEELKIKELKHCRLSMFAWLGCIFQALATGPIANWQSHVADPVHSNV
jgi_MicpuC3v2_6573_wlab.206983.1 PGGRFDPLGLAGDLEELKIKELKHCRLSMFAWLGCIMQGLATGPIANWQAHVADPVHANV
jgi_Ost9901_3_30780_eugene.0300010456 PGGRFDPLGLAGDLEELKIKELKHCRLSMFAWLGCIFQALATGPIANWQSHVADPVHSNV
jgi_MicpuC3v2_6574_wlab.206969.1 PGGRFDPLGLAGDLEELKIKELKHCRLSMFAWLGCIMQGLATGPIANWQAHVADPVHANV
jgi_Ost9901_3_30781_eugene.0300010457 PGGRFDPLGLAGDLEELKIKELKHCRLSMFAWLGCIFQALATGPIANWQSHVADPVHSNV
jgi_Ost9901_3_50137_estExt_Genewise_ext.C_Chr_70503 PGGRFDPLGLAGDLEELKIKELKHCRLSMFAWLGCIFQALATGPIANWQSHVADPVHSNV
jgi_Batpra1_3898_XM_007515026.1 PGGRFDPLGLAGDLEELKIKELKHCRLSMFAWLGCIFQALATGPIANWQAHTADPVHANV
jgi_MicpuC3v2_9352_wlab.215140.1 PGGRFDPLGLAGDLEELKIKELKHCRLSMFAWLGCIMQGLATGPIANWQAHVADPVHANV
jgi_MicpuN3v2_1357_wlab.19417.1 PGGRFDPLGLAGDLEELKIKELKHCRLSMFAWLGCIMQGLATGPIANWQAHVADPVHANV
jgi_MicpuN3v2_1358_wlab.15097.1 PGGRFDPLGLAGDLEELKIKELKHCRLSMFAWLGCIMQGLATGPIANWQAHVADPVHANV
jgi_MicpuN3v2_5439_wlab.2231.1 PGGRFDPLGLAGDLEELKIKELKHCRLSMFAWLGCIMQGLATGPIANWQAHVADPVHANV
jgi_MicpuN3v2_1356_wlab.2170.1 PGGRFDPLGLAGDLEELKIKELKHCRLSMFAWLGCIMQGLATGPIANWQAHVADPVHANV
jgi_Batpra1_290_XM_007515231.1 PGGRFDPLGFAGDLEELKIKELKHCRLSMFAWLGCIFQALATGPIANWQAHVADPVHANV
jgi_MicpuN3v2_4278_wlab.235641.1 PGGRFDPLGLAGDLEELKIKELKHCRLSMFAWLGCIFQGLATGPIANWQAHVADPVHANV
jgi_MicpuN3v2_4279_wlab.2206.1 PGGRFDPLGLAGDLEELKIKELKHCRLSMFAWLGCIFQGLATGPIANWQAHVADPVHANV
jgi_MicpuN3v2_5438_wlab.2230.1 PGGRFDPLGLAGDLEELKIKELKHCRLSMFAWLGCIFQGLATGPIANWQAHVADPVHANV
jgi_Ostta4221_3_71726_OT_ostta16g00450T0 PGGRFDPLGLAGDLEELKIKELKHCRLSMFAWLGCIFQALATGPIANWQSHVADPVHSNV
jgi_Ostta4221_3_73618_OT_ostta03g04540T0 PGGRFDPLGLAGDLEELKIKELKHCRLSMFAWLGCIFQALATGPIANWQSHVADPVHSNV
jgi_Ostta4221_3_73619_OT_ostta03g04550T0 PGGRFDPLGLAGDLEELKIKELKHCRLSMFAWLGCIFQALATGPIANWQSHVADPVHSNV
jgi_Ostta4221_3_75570_OT_ostta07g02530T0 PGGRFDPLGLAGDLEELKIKELKHCRLSMFAWLGCIFQALATGPIANWQSHVADPVHSNV
jgi_Batpra1_6646_XM_007512158.1 PGGRFDPLGLAGDLEELKIKELKHCRLSMFAWLGCIFQALATGPIANWTAHTADPVHANV
jgi_Batpra1_6903_XM_007511926.1 PGGRFDPLGLAGDLEELKIKELKHCRLSMFAWLGCIMQALATGPIANWTAHTADPVHANV
jgi_Ostta4221_3_69519_OT_ostta01g04940T0 PGGRFDPLGFAGDLEELKIKELKHSRLAMFAWLGCIMQALATGPIANWTAHVADPIHANV
jgi_Batpra1_6647_XM_007511816.1 PGGRFDPLGLAGDLEELKIKELKHCRLSMFAWLGCIFQALATGPIANWTAHTADPVHANV
jgi_Batpra1_6648_XM_007511979.1 PGGRFDPLGLAGDLEELKIKELKHCRLSMFAWLGCIFQALATGPIANWTAHTADPVHANV
jgi_OstRCC809_2_89455_EuGene.0100010178 PGGRFDPLGFSGDLEELKIKELKHCRLSMFAWLGCIMQALATGPIANWTAHVSDPVHVNV
jgi_MicpuN3v2_549_wlab.10084.1 PGGRFDPLGFAGDLEELKVKELKHCRLSMFAWLGCIFQALATGPIANWQAHVADPVHANV
jgi_MicpuC3v2_4774_wlab.204333.1 PGGRFDPLGFAGDLEELKVKELKHCRLSMFAWLGCIAQALATGPIANWQAHVADPVHANV
jgi_MicpuN3v2_1322_wlab.244340.1 PGGRFDPFKFSVDMEEMKIKELKHCRLAMGAFLGCLAQQAYTGPVANLTAHLSDPSHNFF
jgi_MicpuC3v2_6612_wlab.206836.1 PGGRFDPLGFAGDLEKLKLQELKHCRLAMGAFLGCLVQKEFTGPVANLTSHISDPTHNFF
jgi_Batpra1_7102_XM_007511320.1 PGGRFDPFNYAEDLDLMKIRELKHGRLAMLAWLGILGQAVSTGAVSNATAHIGDVYHCNV
jgi_MicpuN3v2_1873_wlab.244776.1 PGGRFDPLNFSDDLDTLKIKELKHCRLAMLAWLGILAQSVSTGPVANWSAHVADVVHCNV
jgi_MicpuC3v2_7636_wlab.215690.1 PGGRFDPLNFSEDLDTLKIKELKHCRLAMLAWLGILAQSVSTGPVANWSAHVADVVHCNV
jgi_OstRCC809_2_25131_gw1.17.566.1 PGGRFDPLNFGEDLDTLKIKELKHCRLAMFAWLGIISQTVSL------------------
PP04G4760-T1 PGGRFDPFNFAYDLEELKIKELKHCRLAMFAWNGLIFQAVATGPIANWSAHVADPVHVNV
PP10G1310-T1 PGGRFDPIGLASTFEELKVKELKHARLAMLGWSGCLVQYPATGPLVNWAEHVADPFGPTY
PP29G0470-T1 PGGRFDPIGLASIFEELKVKELKHARLAMLGWSGCLVQYPATGPLVNWAEHVADPFGPTY
PP29G0510-T1 PGGRFDPIGLASIFEELKVKELKHARLAMLGWSGCLVQYPATGPLVNWAEHVADPFGPTY
PP29G0490-T1 PGGRFDPIGLASIFEELKVKELKHARLAMLGWSGCLVQYPATGPLVNWAEHVADPFGPTY
PP29G0500-T1 PGGRFDPIGLASIFEELKVKELKHARLAMLGWSGCLVQYPATGPLVNWAEHVADPFGPTY
PP29G1340-T1 PGGRFDPIGLASIFEELKVKELKHARLAMLGWSGCLVQYPATGPLVNWAEHVADPFGPTY
PP29G1310-T1 PGGRFDPIGLASIFEELKVKELKHARLAMLGWSGCLVQYPATGPLVNWAEHVADPFGPTY
PP29G1320-T1 PGGRFDPIGLASIFEELKVKELKHARLAMLGWSGCLVQYPATGPLVNWAEHVADPFGPTY
PP29G1330-T1 PGGRFDPIGLASIFEELKVKELKHARLAMLGWSGCLVQYPATGPLVNWAEHVADPFGPTY
PP29G0460-T1 PGGRFDPIGLASIFEELKVKELKHARLAMLGWSGCLVQYPATGPLVNWAEHVADPFGPTY
PP29G0450-T1 PGGRFDPIGLASIFEELKVKELKHARLAMLGWSGCLVQYPATGPLVNWAEHVADPFGPTY
PP06G1670-T1 PGGRFDPLNLASDLEELKVKEVKHCRLAMFGWAGVLVQWPVTGPITNWAEHVADPWHYTI
PP03G4310-T1 PGGRFDPLGLSQDLEELKIKELKHCRLAMGAWLGLIVQAIATGPIANWSAHVSDPVHVNI
PP03G4300-T1 PGGRFDPLNLAYDLEELKVKEIKHCRLAMGAWLGCISQALVTGPIANWSAHVADPVHQNL
PP15G2670-T1 PGGRFDPLGFAGDLEELKVKELKHCRLAMLAWLGLLTQAIATGPIANWAAHVADPVHNNM

## Sheet: Suppl Fig 6
Source data of Supplementary Fig. 6c

## Sheet: Suppl Fig 9
Source data of Supplementary Fig. 9

## Sheet: Suppl Fig 12
Source data of Supplementary Fig. 12
qRT-PCR data: The above data were obtained using with CFX maestro software (Bio-rad)
	DUC1									LHCP (PP29G0470)									LHCP (PP29G0490)									ACT
	Sample	Target	Experiment	Cq	Cq Mean	Cq Std. Dev				Sample	Target	Experiment	Cq	Cq Mean	Cq Std. Dev				Sample	Target	Experiment	Cq	Cq Mean	Cq Std. Dev				Sample	Target	v	Cq	Cq Mean	Cq Std. Dev
	1. Dark	DUC1	I	27.45	27.48	0.084				1. Dark	47	I	21.12	21.17	0.088				1. Dark	49	I	20.09	20.12	0.039				1. Dark	Actin	I	22.15	22.23	0.075
	1. Dark	DUC1	I	27.57	27.48	0.084				1. Dark	47	I	21.27	21.17	0.088				1. Dark	49	I	20.16	20.12	0.039				1. Dark	Actin	I	22.3	22.23	0.075
	1. Dark	DUC1	I	27.41	27.48	0.084				1. Dark	47	I	21.12	21.17	0.088				1. Dark	49	I	20.11	20.12	0.039				1. Dark	Actin	I	22.23	22.23	0.075
	1. Dark	DUC1	II	28.09	27.92	0.147				1. Dark	47	II	21.24	21.18	0.053				1. Dark	49	II	20.08	20.14	0.072				1. Dark	Actin	II	22.55	22.53	0.018
	1. Dark	DUC1	II	27.86	27.92	0.147				1. Dark	47	II	21.15	21.18	0.053				1. Dark	49	II	20.11	20.14	0.072				1. Dark	Actin	II	22.52	22.53	0.018
	1. Dark	DUC1	II	27.82	27.92	0.147				1. Dark	47	II	21.15	21.18	0.053				1. Dark	49	II	20.22	20.14	0.072				1. Dark	Actin	II	22.51	22.53	0.018
	1. Dark	DUC1	III	27.67	27.68	0.017				1. Dark	47	III	21.7	21.53	0.159				1. Dark	49	III	20.29	20.26	0.019				1. Dark	Actin	III	22.54	22.5	0.042
	1. Dark	DUC1	III	27.69	27.68	0.017				1. Dark	47	III	21.51	21.53	0.159				1. Dark	49	III	20.25	20.26	0.019				1. Dark	Actin	III	22.5	22.5	0.042
	1. Dark	DUC1	III	27.7	27.68	0.017				1. Dark	47	III	21.38	21.53	0.159				1. Dark	49	III	20.25	20.26	0.019				1. Dark	Actin	III	22.45	22.5	0.042
	2. Dark + DCMU	DUC1	I	27.7	27.74	0.043				2. Dark + DCMU	47	I	22.37	22.2	0.155				2. Dark + DCMU	49	I	20.74	20.74	0.031				2. Dark + DCMU	Actin	I	22.53	22.47	0.058
	2. Dark + DCMU	DUC1	I	27.8	27.74	0.043				2. Dark + DCMU	47	I	22.16	22.2	0.155				2. Dark + DCMU	49	I	20.76	20.74	0.031				2. Dark + DCMU	Actin	I	22.47	22.47	0.058
	2. Dark + DCMU	DUC1	I	27.74	27.74	0.043				2. Dark + DCMU	47	I	22.07	22.2	0.155				2. Dark + DCMU	49	I	20.72	20.74	0.031				2. Dark + DCMU	Actin	I	22.42	22.47	0.058
	2. Dark + DCMU	DUC1	II	29.58	29.55	0.036				2. Dark + DCMU	47	II	22.58	22.38	0.179				2. Dark + DCMU	49	II	21.1	21.07	0.024				2. Dark + DCMU	Actin	II	23.03	22.98	0.104
	2. Dark + DCMU	DUC1	II	29.56	29.55	0.036				2. Dark + DCMU	47	II	22.32	22.38	0.179				2. Dark + DCMU	49	II	21.06	21.07	0.024				2. Dark + DCMU	Actin	II	23.06	22.98	0.104
	2. Dark + DCMU	DUC1	II	29.51	29.55	0.036				2. Dark + DCMU	47	II	22.24	22.38	0.179				2. Dark + DCMU	49	II	21.06	21.07	0.024				2. Dark + DCMU	Actin	II	22.86	22.98	0.104
	2. Dark + DCMU	DUC1	III	27.66	27.69	0.058				2. Dark + DCMU	47	III	22.02	21.82	0.177				2. Dark + DCMU	49	III	20.58	20.54	0.037				2. Dark + DCMU	Actin	III	22.56	22.57	0.014
	2. Dark + DCMU	DUC1	III	27.65	27.69	0.058				2. Dark + DCMU	47	III	21.72	21.82	0.177				2. Dark + DCMU	49	III	20.51	20.54	0.037				2. Dark + DCMU	Actin	III	22.58	22.57	0.014
	2. Dark + DCMU	DUC1	III	27.76	27.69	0.058				2. Dark + DCMU	47	III	21.7	21.82	0.177				2. Dark + DCMU	49	III	20.52	20.54	0.037				2. Dark + DCMU	Actin	III	22.56	22.57	0.014
	3. Orange	DUC1	I	27.8	27.66	0.164				3. Orange	47	I	19.16	19.04	0.109				3. Orange	49	I	18.91	18.88	0.034				3. Orange	Actin	I	22.52	22.44	0.076
	3. Orange	DUC1	I	27.7	27.66	0.164				3. Orange	47	I	19.02	19.04	0.109				3. Orange	49	I	18.88	18.88	0.034				3. Orange	Actin	I	22.44	22.44	0.076
	3. Orange	DUC1	I	27.48	27.66	0.164				3. Orange	47	I	18.94	19.04	0.109				3. Orange	49	I	18.84	18.88	0.034				3. Orange	Actin	I	22.36	22.44	0.076
	3. Orange	DUC1	II	26.86	26.78	0.095				3. Orange	47	II	19.06	18.96	0.11				3. Orange	49	II	18.53	18.52	0.033				3. Orange	Actin	II	21.94	21.89	0.051
	3. Orange	DUC1	II	26.8	26.78	0.095				3. Orange	47	II	18.96	18.96	0.11				3. Orange	49	II	18.55	18.52	0.033				3. Orange	Actin	II	21.91	21.89	0.051
	3. Orange	DUC1	II	26.67	26.78	0.095				3. Orange	47	II	18.84	18.96	0.11				3. Orange	49	II	18.48	18.52	0.033				3. Orange	Actin	II	21.84	21.89	0.051
	3. Orange	DUC1	III	26.88	26.81	0.076				3. Orange	47	III	19.02	18.93	0.137				3. Orange	49	III	18.6	18.57	0.028				3. Orange	Actin	III	22.02	21.9	0.108
	3. Orange	DUC1	III	26.81	26.81	0.076				3. Orange	47	III	19	18.93	0.137				3. Orange	49	III	18.54	18.57	0.028				3. Orange	Actin	III	21.86	21.9	0.108
	3. Orange	DUC1	III	26.73	26.81	0.076				3. Orange	47	III	18.77	18.93	0.137				3. Orange	49	III	18.57	18.57	0.028				3. Orange	Actin	III	21.82	21.9	0.108
	4. Orange + DCMU	DUC1	I	27.53	27.65	0.106				4. Orange + DCMU	47	I	21.24	21.13	0.096				4. Orange + DCMU	49	I	19.99	20.09	0.101				4. Orange + DCMU	Actin	I	22.67	22.71	0.032
	4. Orange + DCMU	DUC1	I	27.72	27.65	0.106				4. Orange + DCMU	47	I	21.08	21.13	0.096				4. Orange + DCMU	49	I	20.09	20.09	0.101				4. Orange + DCMU	Actin	I	22.74	22.71	0.032
	4. Orange + DCMU	DUC1	I	27.69	27.65	0.106				4. Orange + DCMU	47	I	21.07	21.13	0.096				4. Orange + DCMU	49	I	20.19	20.09	0.101				4. Orange + DCMU	Actin	I	22.71	22.71	0.032
	4. Orange + DCMU	DUC1	II	27.89	27.78	0.122				4. Orange + DCMU	47	II	21.59	21.45	0.118				4. Orange + DCMU	49	II	20.37	20.38	0.005				4. Orange + DCMU	Actin	II	23.23	23.16	0.062
	4. Orange + DCMU	DUC1	II	27.8	27.78	0.122				4. Orange + DCMU	47	II	21.38	21.45	0.118				4. Orange + DCMU	49	II	20.38	20.38	0.005				4. Orange + DCMU	Actin	II	23.15	23.16	0.062
	4. Orange + DCMU	DUC1	II	27.65	27.78	0.122				4. Orange + DCMU	47	II	21.39	21.45	0.118				4. Orange + DCMU	49	II	20.38	20.38	0.005				4. Orange + DCMU	Actin	II	23.1	23.16	0.062
	4. Orange + DCMU	DUC1	III	26.79	26.8	0.024				4. Orange + DCMU	47	III	21.44	21.3	0.122				4. Orange + DCMU	49	III	20.16	20.2	0.032				4. Orange + DCMU	Actin	III	22.57	22.55	0.018
	4. Orange + DCMU	DUC1	III	26.8	26.8	0.024				4. Orange + DCMU	47	III	21.27	21.3	0.122				4. Orange + DCMU	49	III	20.21	20.2	0.032				4. Orange + DCMU	Actin	III	22.54	22.55	0.018
	4. Orange + DCMU	DUC1	III	26.83	26.8	0.024				4. Orange + DCMU	47	III	21.2	21.3	0.122				4. Orange + DCMU	49	III	20.23	20.2	0.032				4. Orange + DCMU	Actin	III	22.53	22.55	0.018
	5. Far-red	DUC1	I	26.77	26.86	0.127				5. Far-red	47	I	19.25	19.15	0.091				5. Far-red	49	I	19.08	19.09	0.024				5. Far-red	Actin	I	22.02	22.01	0.01
	5. Far-red	DUC1	I	27.01	26.86	0.127				5. Far-red	47	I	19.09	19.15	0.091				5. Far-red	49	I	19.07	19.09	0.024				5. Far-red	Actin	I	22.02	22.01	0.01
	5. Far-red	DUC1	I	26.81	26.86	0.127				5. Far-red	47	I	19.11	19.15	0.091				5. Far-red	49	I	19.12	19.09	0.024				5. Far-red	Actin	I	22	22.01	0.01
	5. Far-red	DUC1	II	26.27	26.26	0.002				5. Far-red	47	II	20.03	19.93	0.092				5. Far-red	49	II	19.5	19.49	0.037				5. Far-red	Actin	II	22.31	22.27	0.033
	5. Far-red	DUC1	II	26.26	26.26	0.002				5. Far-red	47	II	19.86	19.93	0.092				5. Far-red	49	II	19.45	19.49	0.037				5. Far-red	Actin	II	22.26	22.27	0.033
	5. Far-red	DUC1	II	26.27	26.26	0.002				5. Far-red	47	II	19.9	19.93	0.092				5. Far-red	49	II	19.51	19.49	0.037				5. Far-red	Actin	II	22.25	22.27	0.033
	5. Far-red	DUC1	III	26.33	26.26	0.073				5. Far-red	47	III	20.13	20.09	0.053				5. Far-red	49	III	19.82	19.78	0.036				5. Far-red	Actin	III	22.39	22.35	0.032
	5. Far-red	DUC1	III	26.27	26.26	0.073				5. Far-red	47	III	20.03	20.09	0.053				5. Far-red	49	III	19.77	19.78	0.036				5. Far-red	Actin	III	22.35	22.35	0.032
	5. Far-red	DUC1	III	26.18	26.26	0.073				5. Far-red	47	III	20.1	20.09	0.053				5. Far-red	49	III	19.75	19.78	0.036				5. Far-red	Actin	III	22.33	22.35	0.032
	6. Far-red + DCMU	DUC1	I	26.71	26.69	0.041				6. Far-red + DCMU	47	I	21.54	21.55	0.077				6. Far-red + DCMU	49	I	20.45	20.43	0.036				6. Far-red + DCMU	Actin	I	22.09	22.11	0.041
	6. Far-red + DCMU	DUC1	I	26.72	26.69	0.035				6. Far-red + DCMU	47	I	21.87	21.79	0.072				6. Far-red + DCMU	49	I	20.67	20.67	0.007				6. Far-red + DCMU	Actin	I	22.62	22.55	0.064
	6. Far-red + DCMU	DUC1	I	26.64	26.69	0.035				6. Far-red + DCMU	47	I	21.73	21.79	0.072				6. Far-red + DCMU	49	I	20.67	20.67	0.007				6. Far-red + DCMU	Actin	I	22.5	22.55	0.064
	6. Far-red + DCMU	DUC1	II	26.66	26.66	0.035				6. Far-red + DCMU	47	II	21.79	21.79	0.072				6. Far-red + DCMU	49	II	20.68	20.67	0.007				6. Far-red + DCMU	Actin	II	22.51	22.55	0.064
	6. Far-red + DCMU	DUC1	II	26.69	26.66	0.059				6. Far-red + DCMU	47	II	21.65	21.63	0.043				6. Far-red + DCMU	49	II	20.58	20.63	0.059				6. Far-red + DCMU	Actin	II	22.99	22.99	0.003
	6. Far-red + DCMU	DUC1	II	26.62	26.66	0.059				6. Far-red + DCMU	47	II	21.65	21.63	0.043				6. Far-red + DCMU	49	II	20.62	20.63	0.059				6. Far-red + DCMU	Actin	II	22.99	22.99	0.003
	6. Far-red + DCMU	DUC1	III	27.45	27.41	0.059				6. Far-red + DCMU	47	III	21.58	21.63	0.043				6. Far-red + DCMU	49	III	20.69	20.63	0.059				6. Far-red + DCMU	Actin	III	22.99	22.99	0.003
	6. Far-red + DCMU	DUC1	III	27.34	27.41	0.041				6. Far-red + DCMU	47	III	21.63	21.55	0.077				6. Far-red + DCMU	49	III	20.45	20.43	0.036				6. Far-red + DCMU	Actin	III	22.15	22.11	0.041
	6. Far-red + DCMU	DUC1	III	27.44	27.41	0.041				6. Far-red + DCMU	47	III	21.47	21.55	0.077				6. Far-red + DCMU	49	III	20.39	20.43	0.036				6. Far-red + DCMU	Actin	III	22.08	22.11	0.041
	7. Blue	DUC1	I	26.21	26.18	0.028				7. Blue	47	I	18.05	18	0.038				8. Blue + DCMU	49	I	19.42	19.42	0.014				7. Blue	Actin	I	22.08	22.06	0.026
	7. Blue	DUC1	I	26.15	26.18	0.028				7. Blue	47	I	17.98	18	0.038				8. Blue + DCMU	49	I	19.41	19.42	0.014				7. Blue	Actin	I	22.07	22.06	0.026
	7. Blue	DUC1	I	26.18	26.18	0.028				7. Blue	47	I	17.98	18	0.038				8. Blue + DCMU	49	I	19.44	19.42	0.014				7. Blue	Actin	I	22.03	22.06	0.026
	7. Blue	DUC1	II	26.24	26.25	0.035				7. Blue	47	II	17.24	17.22	0.031				8. Blue + DCMU	49	II	20.09	20.13	0.063				7. Blue	Actin	II	21.58	21.57	0.019
	7. Blue	DUC1	II	26.22	26.25	0.035				7. Blue	47	II	17.18	17.22	0.031				8. Blue + DCMU	49	II	20.2	20.13	0.063				7. Blue	Actin	II	21.55	21.57	0.019
	7. Blue	DUC1	II	26.29	26.25	0.035				7. Blue	47	II	17.22	17.22	0.031				8. Blue + DCMU	49	II	20.1	20.13	0.063				7. Blue	Actin	II	21.58	21.57	0.019
	7. Blue	DUC1	III	25.44	25.51	0.075				7. Blue	47	III	18.04	18.08	0.057				8. Blue + DCMU	49	III	19.54	19.59	0.092				7. Blue	Actin	III	21.82	21.82	0.004
	7. Blue	DUC1	III	25.59	25.51	0.075				7. Blue	47	III	18.04	18.08	0.057				8. Blue + DCMU	49	III	19.69	19.59	0.092				7. Blue	Actin	III	21.83	21.82	0.004
	7. Blue	DUC1	III	25.49	25.51	0.075				7. Blue	47	III	18.14	18.08	0.057				8. Blue + DCMU	49	III	19.53	19.59	0.092				7. Blue	Actin	III	21.82	21.82	0.004
	8. Blue + DCMU	DUC1	I	26.07	26.04	0.043				8. Blue + DCMU	47	I	19.2	19.15	0.039				7. Blue	49	I	18.64	18.63	0.006				8. Blue + DCMU	Actin	I	22.19	22.14	0.046
	8. Blue + DCMU	DUC1	I	26.07	26.04	0.043				8. Blue + DCMU	47	I	19.13	19.15	0.039				7. Blue	49	I	18.64	18.63	0.006				8. Blue + DCMU	Actin	I	22.13	22.14	0.046
	8. Blue + DCMU	DUC1	I	25.99	26.04	0.043				8. Blue + DCMU	47	I	19.13	19.15	0.039				7. Blue	49	I	18.63	18.63	0.006				8. Blue + DCMU	Actin	I	22.1	22.14	0.046
	8. Blue + DCMU	DUC1	II	26.36	26.34	0.036				8. Blue + DCMU	47	II	19.87	19.84	0.056				7. Blue	49	II	18.12	18.16	0.037				8. Blue + DCMU	Actin	II	22.99	22.97	0.053
	8. Blue + DCMU	DUC1	II	26.36	26.34	0.036				8. Blue + DCMU	47	II	19.87	19.84	0.056				7. Blue	49	II	18.19	18.16	0.037				8. Blue + DCMU	Actin	II	23	22.97	0.053
	8. Blue + DCMU	DUC1	II	26.3	26.34	0.036				8. Blue + DCMU	47	II	19.77	19.84	0.056				7. Blue	49	II	18.17	18.16	0.037				8. Blue + DCMU	Actin	II	22.9	22.97	0.053
	8. Blue + DCMU	DUC1	III	25.53	25.56	0.057				8. Blue + DCMU	47	III	19.35	19.39	0.113				7. Blue	49	III	18.63	18.62	0.012				8. Blue + DCMU	Actin	III	22.23	22.23	0.07
	8. Blue + DCMU	DUC1	III	25.62	25.56	0.057				8. Blue + DCMU	47	III	19.52	19.39	0.113				7. Blue	49	III	18.61	18.62	0.012				8. Blue + DCMU	Actin	III	22.3	22.23	0.07
	8. Blue + DCMU	DUC1	III	25.52	25.56	0.057				8. Blue + DCMU	47	III	19.31	19.39	0.113				7. Blue	49	III	18.61	18.62	0.012				8. Blue + DCMU	Actin	III	22.16	22.23	0.07
	DUC1/ACT									LHCP (PP29G0470)/ACT									LHCP (PP29G0490)/ACT
	Group	Target	Expression	Expression SD	Mean Cq	Cq SD				Group	Target	Expression	Expression SD	Mean Cq	Cq SD				Group	Target	Expression	Expression SD	Mean Cq	Cq SD
	1. Dark	DUC1	0.42101	0.01333	27.68	0.01675				1. Dark	47	1.71938	0.13767	21.17	0.08932				1. Dark	DUC1	1.2963	0.07584	20.12	0.03921
	1. Dark	DUC1	0.40332	0.03153	27.48	0.08447				1. Dark	47	2.09997	0.08153	21.18	0.10358				1. Dark	DUC1	1.57774	0.08086	20.14	0.07179
	1. Dark	DUC1	0.36479	0.03748	27.92	0.14718				1. Dark	47	1.61553	0.1842	21.53	0.10231				1. Dark	DUC1	1.41458	0.04571	20.26	0.0192
	2. Dark + DCMU	DUC1	0.39723	0.02105	27.74	0.0497				2. Dark + DCMU	47	1	0.11454	22.2	0.05085				2. Dark + DCMU	DUC1	1	0.04307	20.74	0.02206
	2. Dark + DCMU	DUC1	0.16163	0.01239	29.55	0.03613				2. Dark + DCMU	47	1.25242	0.18024	22.38	0.03068				2. Dark + DCMU	DUC1	1.13056	0.08398	21.07	0.02377
	2. Dark + DCMU	DUC1	0.43908	0.01821	27.69	0.05826				2. Dark + DCMU	47	1.38874	0.17109	21.82	0.09175				2. Dark + DCMU	DUC1	1.22582	0.03344	20.54	0.03694
	3. Orange	DUC1	0.41044	0.05133	27.66	0.16353				3. Orange	47	8.70274	0.8043	19.04	0.05519				3. Orange	DUC1	3.55488	0.20523	18.88	0.03359
	3. Orange	DUC1	0.51987	0.0388	26.78	0.09458				3. Orange	47	6.32719	0.53371	18.96	0.06826				3. Orange	DUC1	3.11882	0.13183	18.52	0.03272
	3. Orange	DUC1	0.51133	0.04675	26.81	0.07587				3. Orange	47	6.48014	0.7832	18.93	0.07045				3. Orange	DUC1	3.02709	0.23376	18.57	0.02781
	4. Orange + DCMU	DUC1	0.49932	0.03836	27.65	0.10615				4. Orange + DCMU	47	2.46203	0.17197	21.13	0.06316				4. Orange + DCMU	DUC1	1.8446	0.13487	20.09	0.10055
	4. Orange + DCMU	DUC1	0.62267	0.05889	27.78	0.12172				4. Orange + DCMU	47	2.69603	0.24918	21.45	0.06367				4. Orange + DCMU	DUC1	2.06589	0.08858	20.38	0.00491
	4. Orange + DCMU	DUC1	0.80243	0.01684	26.8	0.02412				4. Orange + DCMU	47	1.96027	0.16765	21.3	0.07909				4. Orange + DCMU	DUC1	1.53228	0.03957	20.2	0.03245
	5. Far-red	DUC1	0.53206	0.047	26.86	0.12701				5. Far-red	47	6.00633	0.38037	19.15	0.04444				5. Far-red	DUC1	2.28261	0.04162	19.09	0.02413
	5. Far-red	DUC1	0.96315	0.02181	26.26	0.0017				5. Far-red	47	4.19022	0.28391	19.93	0.04128				5. Far-red	DUC1	2.07103	0.07076	19.49	0.03695
	5. Far-red	DUC1	1.02222	0.05627	26.26	0.0727				5. Far-red	47	3.97016	0.17064	20.09	0.02454				5. Far-red	DUC1	1.78399	0.05936	19.78	0.03583
	6. Far-red + DCMU	DUC1	0.71715	0.02958	27.41	0.05942				6. Far-red + DCMU	47	1.21716	0.0736	21.55	0.0524				6. Far-red + DCMU	DUC1	0.96249	0.03636	20.43	0.03584
	6. Far-red + DCMU	DUC1	0.6396	0.02588	26.69	0.04148				6. Far-red + DCMU	47	1.39064	0.09263	21.79	0.0532				6. Far-red + DCMU	DUC1	1.10094	0.04924	20.67	0.00652
	6. Far-red + DCMU	DUC1	0.88676	0.04497	26.66	0.03509				6. Far-red + DCMU	47	2.1251	0.06279	21.63	0.03069				6. Far-red + DCMU	DUC1	1.54472	0.06353	20.63	0.05925
	7. Blue	DUC1	0.88161	0.02306	26.18	0.02763				7. Blue	47	13.7294	0.43341	18	0.02276				7. Blue	DUC1	3.22899	0.05903	18.63	0.00595
	7. Blue	DUC1	0.59817	0.01645	26.25	0.03485				7. Blue	47	16.8853	0.42883	17.22	0.03219				7. Blue	DUC1	3.18927	0.09214	18.16	0.03711
	7. Blue	DUC1	1.19045	0.06165	25.51	0.07459				7. Blue	47	11.0685	0.4373	18.08	0.06511				7. Blue	DUC1	2.76938	0.02424	18.62	0.01189
	8. Blue + DCMU	DUC1	1.02186	0.04462	26.04	0.04319				8. Blue + DCMU	47	6.53035	0.27376	19.15	0.02171				8. Blue + DCMU	DUC1	1.9765	0.06577	19.42	0.01416
	8. Blue + DCMU	DUC1	1.47922	0.06597	26.34	0.03582				8. Blue + DCMU	47	7.22132	0.38661	19.84	0.01809				8. Blue + DCMU	DUC1	2.14455	0.12311	20.13	0.06327
	8. Blue + DCMU	DUC1	1.52893	0.0957	25.56	0.05737				8. Blue + DCMU	47	5.90048	0.54231	19.39	0.03282				8. Blue + DCMU	DUC1	1.87933	0.14993	19.59	0.09156
	1. Dark	Actin			22.5	0.04248				1. Dark	Actin			22.23	0.03354				1. Dark	Actin			22.23	0.07475
	1. Dark	Actin			22.23	0.07475				1. Dark	Actin			22.53	0.06033				1. Dark	Actin			22.53	0.01769
	1. Dark	Actin			22.53	0.01769				1. Dark	Actin			22.5	0.00784				1. Dark	Actin			22.5	0.04248
	2. Dark + DCMU	Actin			22.47	0.05809				2. Dark + DCMU	Actin			22.47	0.04316				2. Dark + DCMU	Actin			22.47	0.05809
	2. Dark + DCMU	Actin			22.98	0.10449				2. Dark + DCMU	Actin			22.98	0.01021				2. Dark + DCMU	Actin			22.98	0.10449
	2. Dark + DCMU	Actin			22.57	0.01358				2. Dark + DCMU	Actin			22.57	0.02453				2. Dark + DCMU	Actin			22.57	0.01358
	3. Orange	Actin			22.44	0.07622				3. Orange	Actin			22.44	0.01842				3. Orange	Actin			22.44	0.07622
	3. Orange	Actin			21.89	0.05146				3. Orange	Actin			21.89	0.0356				3. Orange	Actin			21.89	0.05146
	3. Orange	Actin			21.9	0.10788				3. Orange	Actin			21.9	0.01057				3. Orange	Actin			21.9	0.10788
	4. Orange + DCMU	Actin			22.71	0.0319				4. Orange + DCMU	Actin			22.71	0.044				4. Orange + DCMU	Actin			22.71	0.0319
	4. Orange + DCMU	Actin			23.16	0.06166				4. Orange + DCMU	Actin			23.16	0.02971				4. Orange + DCMU	Actin			23.16	0.06166
	4. Orange + DCMU	Actin			22.55	0.01831				4. Orange + DCMU	Actin			22.55	0.06229				4. Orange + DCMU	Actin			22.55	0.01831
	5. Far-red	Actin			22.01	0.01047				5. Far-red	Actin			22.01	0.02371				5. Far-red	Actin			22.01	0.01047
	5. Far-red	Actin			22.27	0.03262				5. Far-red	Actin			22.27	0.03706				5. Far-red	Actin			22.27	0.03262
	5. Far-red	Actin			22.35	0.03194				5. Far-red	Actin			22.35	0.00182				5. Far-red	Actin			22.35	0.03194
	6. Far-red + DCMU	Actin			22.99	0.00315				6. Far-red + DCMU	Actin			22.11	0.00605				6. Far-red + DCMU	Actin			22.11	0.04107
	6. Far-red + DCMU	Actin			22.11	0.04107				6. Far-red + DCMU	Actin			22.55	0.01884				6. Far-red + DCMU	Actin			22.55	0.0642
	6. Far-red + DCMU	Actin			22.55	0.0642				6. Far-red + DCMU	Actin			22.99	0.01844				6. Far-red + DCMU	Actin			22.99	0.00315
	7. Blue	Actin			22.06	0.0257				7. Blue	Actin			22.06	0.02648				7. Blue	Actin			22.06	0.0257
	7. Blue	Actin			21.57	0.01898				7. Blue	Actin			21.57	0.03086				7. Blue	Actin			21.57	0.01898
	7. Blue	Actin			21.82	0.00425				7. Blue	Actin			21.82	0.04026				7. Blue	Actin			21.82	0.00425
	8. Blue + DCMU	Actin			22.14	0.04587				8. Blue + DCMU	Actin			22.14	0.01484				8. Blue + DCMU	Actin			22.14	0.04587
	8. Blue + DCMU	Actin			22.97	0.05345				8. Blue + DCMU	Actin			22.97	0.01096				8. Blue + DCMU	Actin			22.97	0.05345
	8. Blue + DCMU	Actin			22.23	0.06973				8. Blue + DCMU	Actin			22.23	0.00245				8. Blue + DCMU	Actin			22.23	0.06973
		Expression	Exp/cont	SD	SE	SE/cont	T.Test (P value)	Significance			Expression	Exp/cont	SD	SE	SE/cont	T.Test (P value)	Significance			Expression	Exp/cont	SD	SE	SE/cont	T.Test (P value)	Significance
	1.Dark	0.4	1	0.03	0.02	0.04				1.Dark	1.81	1	0.26	0.15	0.08				1.Dark	1.43	1	0.14	0.08	0.06
	2. Dark + DCMU	0.33	0.84	0.15	0.09	0.22	0.5088	-		2. Dark + DCMU	1.21	0.67	0.2	0.11	0.06	0.0325	*		2. Dark + DCMU	1.12	0.78	0.11	0.07	0.05	0.0411	*
	3.Orange	0.48	1.21	0.06	0.04	0.09	0.0962	-		3.Orange	7.17	3.96	1.33	0.77	0.42	0.0024	**		3.Orange	3.23	2.26	0.28	0.16	0.11	0.0006	**
	4.Orange + DCMU	0.64	1.62	0.15	0.09	0.22	0.0521	-		4.Orange + DCMU	2.37	1.31	0.38	0.22	0.12	0.0991	-		4.Orange + DCMU	1.81	1.27	0.27	0.15	0.11	0.0928	-
	5.Far-red	0.84	2.12	0.27	0.15	0.39	0.0464	*		5.Far-red	4.72	2.61	1.12	0.65	0.36	0.0117	*		5.Far-red	2.05	1.43	0.25	0.14	0.1	0.0206	*
	6.Far-red + DCMU	0.75	1.89	0.13	0.07	0.18	0.0093	**		6.Far-red + DCMU	1.58	0.87	0.48	0.28	0.15	0.4986	-		6.Far-red + DCMU	1.2	0.84	0.3	0.18	0.12	0.3065	-
	7.Blue	0.89	2.25	0.3	0.17	0.43	0.0453	*		7.Blue	13.89	7.67	2.91	1.68	0.93	0.002	**		7.Blue	3.06	2.14	0.25	0.15	0.1	0.0006	**
	8.Blue + DCMU	1.34	3.39	0.28	0.16	0.41	0.0043	**		8.Blue + DCMU	6.55	3.62	0.66	0.38	0.21	0.0003	**		8.Blue + DCMU	2	1.4	0.13	0.08	0.05	0.0071	**

## Sheet: Suppl Fig 13
Source data of Supplementary Fig. 13
Fig. S13a
Fig. S13c
Hypocotyl length
		8 µmol m-2 s-1						5.2 µmol m-2 s-1						0.95 µmol m-2 s-1						0.27 µmol m-2 s-1
			WT	cry2	#1	#3			WT	cry2	#1	#3			WT	cry2	#1	#3			WT	cry2	#1-4	#3-3
		1	4.063	7.544	5.619	5.594		1	6.461	10.815	6.665	7.903		1	10.378	11.96	10.204	10.873		1	12.969	11.336	10.928	10.804
		2	3.924	7.148	5.159	5.118		2	5.713	9.809	6.425	7.12		2	8.948	11.667	9.629	9.593		2	11.496	11.25	10.838	10.627
		3	3.79	7.005	5.004	5.067		3	5.597	9.627	6.391	7.045		3	8.778	11.183	9.459	9.32		3	10.527	11.068	9.811	10.618
		4	3.223	6.476	4.569	4.814		4	5.101	8.665	6.288	7.004		4	8.378	10.536	9.299	9.251		4	9.846	10.824	9.765	10.442
		5	3.059	6.353	4.438	4.782		5	5.095	8.097	5.978	6.858		5	8.376	9.96	9.204	9.24		5	8.917	10.721	9.752	10.441
		6	2.931	6.25	4.411	4.501		6	4.507	7.498	5.776	6.843		6	7.859	9.695	9.09	9.108		6	8.209	10.714	9.751	10.012
		7	2.901	6.188	4.402	4.303		7	4.367	7.314	5.725	6.787		7	7.044	9.32	9.042	9.024		7		10.428	9.724	9.8
		8	2.573	6.158	4.258	4.273		8	4.081	7.2	5.361	6.267		8	6.936	9.227	8.94	8.694		8		10.356	9.385	9.79
		9		5.899	4.186	4.097		9		6.484	5.262	6.226		9		9.218	8.898	8.602		9		10.258	9.232	9.544
		10		5.804	4.042	4.097		10		6.391	5.124	5.272		10		9.148	8.873	8.477		10		10.208	9.228	9.045
		11		5.548	4.041	4.003		11		6.176	5.105	5.137		11		8.696	8.538	8.424		11		9.935	9.105	8.935
		12		5.543	3.87	3.311		12			4.898	5.064		12		8.596	8.346	8.416		12		9.842	9.054	8.868
		13		5.389	3.831	3.117		13			4.596	4.746		13		8.54	8.332	8.397		13		9.822	8.964	8.798
		14			3.793	2.896		14			4.375	4.043		14		8.28	8.321	8.19		14		9.613	8.917	8.571
		15			3.784			15				3.652		15			8.315	7.77		15		9.566	8.908	8.531
		16			3.414			16						16			8.21	7.445		16		9.43	8.74	8.468
		17			3.371			17						17			8.053	7.357		17		9.358	8.725	8.007
		18						18						18			7.932	6.2		18		9.337	8.532	7.744
		19						19						19			7.663	6.073		19				7.302
		20						20						20			7.11	6.055		20
		21						21						21						21
		22						22						22						22
		AVE (mm)	3.308	6.254	4.247	4.284		AVE (mm)	5.115	8.007	5.569	5.998		AVE (mm)	8.337	9.716	8.673	8.325		AVE (mm)	10.327	10.226	9.409	9.281
		STDEVP	0.512	0.631	0.582	0.755		STDEVP	0.742	1.473	0.693	1.217		STDEVP	1.037	1.147	0.712	1.203		STDEVP	1.586	0.636	0.651	1.025
		TTEST (P)		0	0	0		TTEST (P)		0.0002	0	0.0013		TTEST (P)		0.0145	0.0034	0.0025		TTEST (P)		0.833	0.0008	0.0025
		Significance			**	**		Significance			**	**		Significance			**	**		Significance			**	**
		n	8	13	17	14		n	8	11	14	15		n	8	14	20	20		n	6	18	18	19
		AVERAGE (mm)
		Flunece rate	0.1 (0)	0.27	0.95	5.2	8
		WT	15.876	10.327	8.337	5.115	3.308
		cry2	13.724	10.226	9.716	8.007	6.254
		PpDUC1-HA-OX #1	12.869	9.409	8.673	5.569	4.247
		PpDUC1-HA-OX #3	13.316	9.281	8.325	5.998	4.284
		STDEVP
		WT	1.688	1.586	1.037	0.742	0.512
		cry2	1.378	0.636	1.147	1.473	0.631
		PpDUC1-HA-OX #1	1.512	0.651	0.712	0.693	0.582
		PpDUC1-HA-OX #3	1.358	1.025	1.203	1.217	0.755
		Relative to Dark conditions
		AVERAGE
		Flunece rate	0.1 (0)	0.27	0.95	5.2	8
		WT	1	0.651	0.525	0.322	0.208
		cry2	1	0.745	0.708	0.583	0.456
		PpDUC1-HA-OX #1	1	0.731	0.674	0.433	0.33
		PpDUC1-HA-OX #3	1	0.697	0.625	0.45	0.322
		STDEVP
		WT	0.106	0.1	0.065	0.047	0.032
		cry2	0.1	0.046	0.084	0.107	0.046
		PpDUC1-HA-OX #1	0.118	0.051	0.055	0.054	0.045
		PpDUC1-HA-OX #3	0.102	0.077	0.09	0.091	0.057

## Sheet: Suppl Fig 14
Source data of Supplementary Fig. 14
Immnoblot data
Fig. S14a
Hypocotyl length
	Fig. S14b		WT	phyB	#1	#6		Fig. S14c		WT	phyB	#1	#6
			13.711	10.182	13.072	15.986				7.782	14.455	16.192	17.757
			13.3	11.604	11.93	15.258				7.256	14.366	14.672	16.354
			12.299	15.036	10.106	13.653				7.106	14.156	14.513	15.745
			11.946	13.626	9.69	13.119				7.069	13.386	14.506	14.843
			11.782	9.184	8.834	12.804				6.973	13.376	13.562	14.339
			10.845	12.15	7.914	10.29				6.958	13.124	13.281	13.79
			10.814	10.616	6.222	9.979				6.934	12.289	12.654	13.638
			10.752	10.571	5.456	8.394				6.91	11.631	12.264	13.318
			10.658	11.558	4.507	8.169				6.847	11.515	12.244	13.075
			10.549	9.946		7.667				6.777	11.386	10.908	12.972
			10.359	15.278		7.439				6.641	11.019	10.66	12.655
			10.318	9.798		3.449				6.605	10.767	10.64	12.403
			10.244	8.39						6.443	10.584	10.578	12.124
			10.196	10.789						6.38	10.352	9.907	11.855
			9.984	8.474						6.325	10.187	9.647	11.749
			9.301	9.71						6.259	10.125	9.58	11.616
			8.197							6.246	10.125	9.498	11.611
			7.883							6.242	10.043	9.352	10.896
			7.868							6.193	9.81	9.153	10.444
			7.825							5.903	9.509	8.312	10.278
			5.914							5.879	9.198	8.166	10.105
			5.066							5.639	8.757	7.818	9.658
		AVE (mm)	9.991	11.057	8.637	10.517				5.638	8.404	6.761	9.502
		STDEVP	2.115	2.018	2.736	3.561				5.605	8.192	6.466	9.423
		T.TEST (P)		0.137	0.0238	0.629				5.546	8.069	6.12	9.355
		n	22	16	9	12				5.495		5.641	9.218
										5.369		4.541	9.178
										5.264			8.971
										5.23			8.725
										5.088			8.218
										5			7.658
										4.972			6.296
										4.922			6.154
										4.906			5.761
									AVE (mm)	6.129	10.993	10.283	11.167
									STDEVP	0.778	1.902	2.987	2.853
									SE	0.135	0.388	0.586	0.497
									T.TEST (P)			0.325	0.7954
									n	34	25	27	34

[truncated: 1 more sheets: Table 1]
